# Supplementary material for: Ancestry of the AUTS2 family–A novel group of polycomb-complex proteins involved in human neurological disease
Source: PLoS One. 2020 Dec 11;15(12):e0232101. doi: 10.1371/journal.pone.0232101 (PMC7732068; doi:10.1371/journal.pone.0232101)
Supplement: S1 Table — (XLSX) [file pone.0232101.s001.xlsx]

## Sheet: Table S1
Database
Tag	Comment	Species	Accession	Sequence
>AUTS2_Hsapiens_Human_NCBI/1-1259	Clean	Homo sapiens	NP_056385.1	MDGPTRGHGLRKKRRSRSQRDRERRSRGGLGAGAAGGGGAGRTRALSLASSSGSDKEDNGKPPSSAPSRPRPPRRKRRESTSAEEDIIDGFAMTSFVTFEALEKDVALKPQERVEKRQTPLTKKKREALTNGLSFHSKKSRLSHPHHYSSDRENDRNLCQHLGKRKKMPKALRQLKPGQNSCRDSDSESASGESKGFHRSSSRERLSDSSAPSSLGTGYFCDSDSDQEEKASDASSEKLFNTVIVNKDPELGVGTLPEHDSQDAGPIVPKISGLERSQEKSQDCCKEPIFEPVVLKDPCPQVAQPIPQPQTEPQLRAPSPDPDLVQRTEAPPQPPPLSTQPPQGPPEAQLQPAPQPQVQRPPRPQSPTQLLHQNLPPVQAHPSAQSLSQPLSAYNSSSL…
>Auts2_Clupus_Dog_NCBI/1-1257	Clean	Canis lupus familiaris	XP_536837.3	MDGPTRGHGLRKKRRSRSQRDRERRSRGGLGAGAAGGGGAGRTRAPSLASSSGSDKEDNGKPPSSAPSRPRPPRRKRRESTSAEEDIIDGFAMTSFVTFEALEKDVALKPQERVERRQTPLIKKKREALTNGLSFHSKKSRLSHPHHYSSDRENDRNLCQHLGKRKKTPKGLRQLKPGQNSCRDSDSDSASGESKGFHRSSSRERLSDSSAPSSLGTGYFCDSDSDQEEKASDASSEKLFNTVIVNKDPELGVGTLPEHDSQDAGPIVPKISGLERSQEKSQDCGKEPIFEPVVLKDPCPQAPQPLPQPQAEPQPRAPSPDPDLVPRTEAPPQPPRPSTQPPQAPAEAQPAPQPPAQRLPRPQSPAQLLHQGLPPVQAHPSSQGLSQPLSAYNSSSLSL…
>Auts2_Cporcellus_GuineaPig_NCBI/1-1259	Clean	Cavia porcellus	XP_003465818.1	MDGPTRGHGLRKKRRSRSQRDRERRSRGGLGAGGGGAGRTRAPSLASSSGSDKEDNGKPPSSAPSRPRPPRRKRRESTSAEEDIIDGFAMTSFVTFEALEKDVALKPQERVEKGQTPLSKKKREALTNGLSFHSKKSRLSHPHHYSSDRENDRNLCQHLGKRKKMPKGLRQLKPGENSCRDSDSESASAESKGFHRSSSRERLSDSSAPSSLGTGYFCDSDSDQEEKASDASSEKLFNTVIVNKDPELGVGTLPEHDSQDAGPIVPKISGLERSQEKSQDCCKEQIFEPVVLKDPCPQVPQPLPQPPVEPQVRAPSPDPNLVPRTEAPTQPPPPSTQPPQGPPEAQLQPAPQPQVQRPPRPQSPTQLLHQGLPAVQAHPASQSLSQPLSAYNSSSLSLN…
>Auts2_Csabaeus_GreenMonkey_NCBI/1-1259	Clean	Chlorocebus sabaeus	XP_008016493.1	MDGPTRGHGLRKKRRSRSQRDRERRSRGGLGAGAAGGGGAGRTRALSLASSSGSDKEDNGKPPSSAPSRPRPPRRKRRESTSAEEDIIDGFAMTSFVTFEALEKDVALKPQERVEKRQTPLTKKKREALTNGLSFHSKKSRLSHPHHYSSDRENDRNLCQHLGKRKKMPKALRQLKPGQNSCRDSDSESASGESKGFHRSSSRERLSDSSAPSSLGTGYFCDSDSDQEEKASDASSEKLFNTVIVNKDPELGVGTLPEHDSQDAGPIVPKISGLERSQEKSQDCCKEPIFEPVVLKDPCPQVAQPIPQPQTEPQLRAPSPDPDLVQRTEAPPQPPPPITQPPQGPPEAQLQPAPQPQVQRPPRPQSPTQLLHQNLPPVQAHPSAQSLSQPLSAYNSSSL…
>Auts2_Csimumsimum_WRhino_NCBI/1-1259	Clean	Ceratotherium simum simum	XP_004439567.1	MDGPTRGHGLRKKRRSRSQRDRERRSRGGLGAGAAGGGGAGRTRAPSLASSSGSDKEDNGKPPSSAPSRPRPPRRKRRESTSAEEDIIDGFAMTSFVTFEALEKDVARKPQERVEKRQTPLTKKKREALTNGLSFHSKKSRLSHPHHYSSDRENDRNLCQHLGKRKKMPKGLRQLKPGQNSCRDSDSDSASGESKGFRRSSSRERLSDSSAPSSLGTGYFCDSDSDQEEKASDASSEKLFNTVIVNKDPELGVGTLPEHDSQDAGPIVPKISGLERSQEKSQDCCKEPIFEPVVLKDPCPQVPQSFPQPQVEPQPRAPSPDPDLVQRTEAPPQPPRPSTQPSQAPPEAQLQPAPQPQVQRPPRPQSPTHLLHQSLPPVQAHPSSQSLSQPLSAYNSSSL…
>Auts2_Efuscus_BigBrownBat_NCBI/1-1256	Clean	Eptesicus fuscus	XP_008139719.1	MDGPTRGHGLRKKRRSRSQRDRERRSRGGLGAGAAGGAGRTRAPSLASSSGSDKEDNGKPPSSAPSRPRPPRRKRRESTSAEEDIIDGFAMTSFVTFEALEKDVALKPQERVEKRQTPLTKKKREALTNGLSFHSKKSRLSHPHHYSSDRENDRNLCQHLGKRKKMPKGLRQLKPGQNSCRDSDSESASGESKGFHRSSSRERLSDSSAPSSLGTGYFCDSDSDQEEKASDASSEKLFNTVIVNKDSELGVGTLPEHDSQDAGPIVPKISGLERSQEKSQDCGKEPIFEPVVLKDPCPQVPQPPPQPQAEPQPRAPSQDPDSVQRPEAPPQPPRPSTQPPQAPPEAQLPPVPKPPVQRPPRLQSPQLLHQSLPPVQAHPASQSLPQPLSAYNSSSLSLN…
>Auts2_Hglaber_NakedMolerat_NCBI/1-1264	Clean	Heterocephalus glaber	XP_004840063.1	MDGPTRGHGLRKKRRSRSQRDRERRSRGGLGAGGGGAGRTRAPSLASSSGSDKEDNGKPPSSAPSRPRPPRRKRRESTSAEEDIIDGFAMTSFVTFEALEKDVALKPQERVEKGQTPLSKKKREALTNGLSFHSKKSRLSHPHHYSSDRENDRNLCQHLGKRKKMPKGLRQLKPGQNSCRDSDSESASAESKGFPRSSSRERLSDSSAPSSLGTGYFCDSDSDQEEKASDASSEKLFNTVIVNKDPELGVGTLPEHDSQDAGPIVPKISGLERSQEKSQDCCKEPIFEPVALKDPCPQIPPPLPQPPAEPQLRAPSPDPDLVQRAEAPAQPPPPSTQPPQGPPEAQLQPAPQPQVQRPPRPQSPTQLLHQGLPSVQPHPSSQSLSQPLSAYNSSSLSLN…
>Auts2_Jjaculus_Jerboa_NCBI/1-1291	Clean	Jaculus jaculus	XP_004662632.1	MDGPTRGHGLRKKRRSRSQRDRERRSRGGLGGAGAAAAAAAVAAAAAVAAAAAAAAAGTGRTRAPSLASSSGSDKEDNGKPPSSAPSRPRPPRRKRRESTSAEEDIIDGFAMTSFVTFEALEKDVALKPQERVEKRQTPLTKKKREALTNGLSFHSKKSRLSHPHHCSSDRENDRNLCQHLGKRKKLHKGLRQLKPGQNSCRDSDSESASGESKGFHRSSSRERLSDSSAPSSLGTGYFCDSDSDQEEKASDASSEKLFNTVLVNKDPDLGVGTLPEHDNQDAGPVVPKISGLERSQEKSQDCCKEPIFEPVVLKDTCPQIPQPLPQPQAEPQLRAAPSPGPDLGQRTEAPLQPPPPSTQPPQGPPEAQLQPAPQPQVQRPPRPQSPTQLLHQSLPPVQ…
>Auts2_Mmusculus_Mouse_NCBI/1-1261	Clean	Mus musculus	NP_796021.2	MDGPTRGHGLRKKRRSRSQRDRERRSRAGLGTGAAGGIGAGRTRAPSLASSSGSDKEDNGKPPSSAPSRPRPPRRKRRESTSAEEDIIDGFAMTSFVTFEALEKDVAVKPQERAEKRQTPLTKKKREALTNGLSFHSKKSRLSHSHHYSSDRENDRNLCQHLGKRKKMPKGLRQLKPGQNSCRDSDSESASGESKGFQRSSSRERLSDSSAPSSLGTGYFCDSDSDQEEKASDASSEKLFNTVLVNKDPELGVGALPEHNQDAGPIVPKISGLERSQEKSQDCCKEPVFEPVVLKDPHPQLPQLPSQAQAEPQLQIPSPGPDLVPRTEAPPQFPPPSTQPAQGPPEAQLQPAPLPQVQQRPPRPQSPSHLLQQTLPPVQSHPSSQSLSQPLSAYNSSSL…
>Auts2_Nleucogenys_Gibbon_NCBI/1-1258	Clean	Nomascus leucogenys	XP_003276097.1	MDGPTRGHGLRKKRRSRSQRDRERRSRGGLGAGAASGGGAGRTRALSLASSSGSDKEDNGKPPSSAPSRPRPPRRKRRESTSAEEDIIDGFAMTSFVTFEALEKDVALKPQERVEKRQTPLTKKKREALTNGLSFHSKKSRLSHPHHYSSDRENDRNLCQHLGKRKKMPKALRQLKPGQNSCRDSDSESASGESKGFHRSSSRERLSDSSAPSSLGTGYFCDSDSDQEEKASDASSEKLFNTVIVNKDPELGVGTLPEHDSQDAGPIVPKISGLERSQEKSQDCCKEPIFEPVVLKDPCPQVAQPIPQPQTEPQLRAPSPDPDLVQRTEAPPQPPPPSTQPPQGPPEAQLQPAPQPQVQRPPRPQSPTQLLHQNLPPVQAHPSAQSLSQPLSAYNSSSL…
>Auts2_Ocuniculus_Rabbit_NCBI/1-1261	Clean	Oryctolagus cuniculus	XP_008256192.1	MDGPTRGHGLRKKRRSRSQRDRERRSRGGLGAGAAGGGGAGRTRAPSLASSSGSDKEDNGKPPSSAPSRPRPPRRKRRESTSAEEDIIDGFAMTSFVTFEALEKDVALKPQERVEKRQTPLTKKKREALTNGLSFHSKKSRLSHPHHYSSDRENDRNLCQHLGKRKKMPKGLRQLKPGQNSCRDSDSESASGESKGFHRSSSRERLSDSSAPSSLGTGYFCDSDSDQEEKASDASSEKLFNTVIVNKDPDLGVGTLPDRDSQDAGPIVPKISGLERSQEKSQDCCKEPIFEPVVLKDPCPQVPPPLPQPQVEPQLQAPCPDPDFVQRTEGPAAAPPRAHSHPRAPPEAQLLPAPQPQVQRPPRPQSPAQLLHQNLPPVQAHPSSQSVPQPLSAYNSSSL…
>Auts2_Odegus_Degu_NCBI/1-1263	Clean	Octodon degus	XP_004630467.1	MDGPTRGHGLRKKRRSRSQRDRERRSRGGLGAGGGGAGRTRAPSLASSSGSDKEDNGKPPSSAPSRPRPPRRKRRESTSAEEDIIDGFAMTSFVTFEALEKDVALKPQERVEKGQTPLSKKKREALTNGLSFHSKKSRLSHPHHYSSDRENDRNLCQHLGKRKKMTKGLRQLKPGQNSCRDSDSESASAESKGFHRSSSRERLSDSSAPSSLGTGYFCDSDSDQEEKASDASSEKLFNTVIVNKDPELGVGTLPEHDNQDAGPIVPKISGLERSQEKSQDCCKEPTFEPVVLKDPCPQGPQPLPQQPVEPQLRAPSPNPDVVQRVEAPTQPPPPSTQLPQGAPEAQLQPAPQPQVQRPPRPQSPTQLLHQSLPAVQAPPSTQGLSQPLSAYNSSSLSLN…
>Auts2_Orosmarus_Walrus_NCBI/1-1259	Clean	Odobenus rosmarus divergens	XP_004406531.1	MDGPTRGHGLRKKRRSRSQRDRERRSRGGLGAGAAGGGGAGRTRAPSLASSSGSDKEDNGKPPSSAPSRPRPPRRKRRESTSAEEDIIDGFAMTSFVTFEALEKDVALKPQERVEKRQTPLTKKKREALTNGLSFHSKKSRLSHPHHYSSDRENDRNLCQHLGKRKKMPKGLRQLKPGQNSCRDSDSDSASGESKGFHRSSSRERLSDSSAPSSLGTGYFCDSDSDQEEKASDASSEKLFNTVIVNKDPELAVGTLPEHDSQDAGPIVPKISGLERSQEKSQDCCKEPIFEPLVLKDPCPQVPQPLPQPQAEPQPRGPSPDPDLVQRTEAPPQPPRPSTQPPQAPPEAQLQPTPQPPVQRPPRPQSPAQLLHQSLPPVQAHPSSQSLSQPLSAYNSSSL…
>Auts2_Cpicta_PaintedTurtle_NCBI/1-1275	Clean	Chrysemys picta	XP_008177121.1	MDGPTRCNGLRRKRRSRSQRDRERRSKGGLGGAAAGGASRTRAASVLSSSGSEKEDNGNPPSSRPRPPRRKRREPSSAEEDIIDGFAMCSFVTFEALEKDVALKPQERVEKHQNPLAKKKREALTNGLSYHPKKHRLNHHQYSSDRENDRNLCQHLGKRKKLLKGLRQLKPGQNSCRDSDSESASGESKGFHRSNSRERLSDSSAPSSLGTGYFCDSDSDQEEKASDASSEKLFNTVTNKGKELGVSTLAENDNQDARGPAVPKISGLERSQEKSQDSNKEPILEPVVPKDACPQVSQPLAQHLLEPQPEAPSPSPVLVQCTEAPAQPPQSQASQPLQGPEEAQRPPAPQPQVQRPPRPQSPLQSVHQNLPLVQPHPSSQSLSQPLSAYNSSSLSLNSL…
>Auts2_Ggallus_Chicken_NCBI/1-1251	Clean	Gallus gallus	XP_415729.2	MDGPARCNGLRKKRRSRSQRDRERRAQGGRRGAAAGGAPGPGAAPALSSSGSEKEDNGPPPPSRPRPPRRKRRESSSAEEDIIDGFAMSSFVTFEALEKDVALKPQERVEKRQNPLAKKKREALTNGLSYLPKKNRLHHHQYSSDRENDRNLCQHLGKRKKLLKGLRQLKPGQNSCRDSDSESASGESKGFHRSSSRERLSDSSAPSSLGTGYFCDSDSDQEEKASDASSEKLFNAVTNKDKELGVSALAENADPGARGPAVPKISGLERSQEKSQDSSKDPILEPVVPKDPCPQVAQPLAQPQLEPQPEVPCPSPALAPRPEAPAPPAPPPAAQLPPAPEEPTRPPAPQPPVQHPPRPQSPVQPAHPNLPAVQPHPAAQSLSQPLSAYNSSSLSLNSL…
>Auts2_Phumulis_TGroundTit_NCBI/1-1249	Clean	Pseudopodoces humilis	XP_005525940.1	MDGPARCNGLRKKRRSRSQRDRERRAKGGRRGCASGGAAGPGAAALSSSGSEKEDNGPPPPSRPRPPRRKRRESSSAEEDIIDGFAMSSFVSFEALEKDIALKPQERVEKRQNPLAKKKREALTNGLSYLPKKNRLHHHQYSSDRENDRNLCQHLGKRKKLPKGLRQLKPGQNSCRDSDSESASGESKGFHRSSSRERLSDSSAPSSLGTGYFCDSDSDQEEKASDASSEKLFNAVTNKDKEVGVGALADNADPGARGPAVPKISGLERSQEKSQDSSKDPILEPVVPKDPRPQVTPPPLEPPSQGLCPSPALAPRPEAPAPPPAPAVPPCGQPCSQPCSQPCSQPCSQPPAGQHPPRPQSPLPPAHPALPAVQPHPQSLSQPLSAYNSSSLSLNSLSS…
>Auts2_Lchalumnae_Coelacanth_NCBI/1-1244	Clean	Latimeria chalumnae	XP_005988598.1	MDGPRCSGLRKKKRSRSQRDRERRSKGGGLGGANSRISVSPSSSGSERGNNGKHPSPRPRPPRRKRKESSSAEEDLIDGFAIASFVTLEALEKDVTLKPQERLEKRQNPLGKKKREGLHNGLTYRPRKNRHNHQNDSDQENDYSLYQRIGKKHKFQKRHRQLKAAQNSCRDSDSESASGESKTTHRSSSREQLSDSSAPSSLGAGYFCDSESEQEEKASDASSEKLFSTTTNKVTDFSVSTLTANDSREARGPSVPKVSGLERSQEKSQDNSRDPVLVSVVPNHHLPQAQPLAQPQLEPQAKPPSPVPIQPEQPETPSETQPQVSQPSQAQEEPQGQPQLHPQPQAHPQPQPQPRPSSLDQPIHQSQPHAQSRPPSQNLPQPLSTYNSSSLSINSISSR…
>Auts2a_Drerio_Zebrafish_NCBI/1-1271	Clean	Danio rerio	XP_017213548.1	MDGPRCSGIRKKRKSRSVRNRERISNGIRNNHVRGSVLRFSSDSEKEDGSTNPSSSSRPRPPRRKRKESSSAEEDIIDGFSIAGFMTLEALEKDMTLKPHERRQNQAGPLRKKKPGRVANGLSLDLHKDRLNHSNHQHSDQENNPRLARTHSKKKKKKHLQKKHRPLKPGQNNCKDSDSESVSGESKPSIRSSSRDRLTDCDSESDQEDKGSDASSEKLFSTAAVKVPDFSVDTLSTNASQELRGLGIPKVSGLERSQEKSQETSREISSATPPLVPTSHSKPPLPAPLHLQPPPSSRGLPLPSRPAQIQNPCPERTLRPLSPPIALPQSQGQELSQAPPHPSQHPPESPSHPKPPRTPSIYHHPPSPALPAQQNPTQPVQHRPPSRCHQRPISAYSGS…
>Auts2_Fheteroclitus_Mummichog_NCBI/1-1279	Clean	Fundulus heteroclitus	XP_012720693.1	MKDVDGPRSNGLRKKRKSRSERDRERRSNGTKSSHIKGSVFGLSSDSEREAEREPSSSRPRPPRRKRKESTSAEEDIIDGFSITGFVTLEALEKNMTLTPQESRNSLAGPLSKKKPPKLPNGLSLESWKNHQHQSSDQENNPRLAHTQGKKKKKHLKKKRTMLKPGQNNSKDSDSESVSGKYKPSIRSSSRDRLTDCDTETDQEDKVSDASSEKFFSTATAKGPDFGINALSTNGSQEPHGPGLLKVSGLERSQERSQESCRDPQPPESNALNPALAPPQPETSVTQAPPPLQTLTNSSAQAPAPTLQPTQSEALPAPRTPAALPLAQGTGSSAPPLPRPQLQPEHPTHTRPQPTPSLHPHPPSPALPTHHPHQQHPNQAGPHRPPSRCNPRPLSAYNG…
>Auts2_Preticula_Guppy_NCBI/1-1283	Clean	Poecilia reticulata	XP_008426435.1	MFAMKDVDGPRSSNQRKKRKSRSERDRERRPNGIRSNHVKGSVFRLSSDSEREVEREPSSSRPRPPRRKRKESTSAEEDIIDGFSITGFVTLEALEKNMTLAPQESRNSQAGPLHKKKPPKLPNGLSLESCRNNHHQHQTSDQENNPRLAHTQGKKKKKRLKKKRATLKPGQKNGKDSDSESASGESKPSIRSSSRDRLTDCDTESDREDKVSDASSEKFFSTAAVKGPDFGINALSTNGSQEPHGPGLLKVSGLERSQERSQESCRDPQPPESSTLSPALALPQPEASVAQTPAPLQTLTNSSAQAPTPALPLPSSEALPAPRTPAALPLAQGQETLPPPLPRPQPQPEHPTHTRPQPTPSLHPHPPSPALPTHHPHQQHPNQAGPHRPPSRCHPRPL…
>FBRSL1_Hsapiens_Human_NCBI/1-1043	Clean	Homo sapiens	XP_005266234.1	MEAKVRPSRRSRAQRDRGRRREAARDARAQSPSSGDEPEPSPGKENAGLRGAPPRGAAPAPRTARPPRRRRRESSSQEEEVIDGFAIASFSTLEALEKDMALKPHERKEKWERRLIKKPRESETCPPAEPSENRRPLEAGSPGQDLEPACDGARKVPLQPSKQMKVTVSKGGDRDSDDDSVLEATSSRDPLSDSSAHAVSGRGYSCDSESGPDDKASVGSEKLFAPGTDKGPALEKSEAKAGPVPKVSGLERSRELSAESFLPTASPAPHAAPCPGPPPGSRANPLVKKEPPAPHRHTPQPPPPQPRGLLPTHVPASLGAFAGHSQAAANGLHGLSRSSSAPLGLGKHVSLSPHGPGPHLSTSHLALRSQAQHQLHAAMFAAPPTLPPPPALPASSLVL…
>Fbrsl1_Ptroglodytes_Chimpanzee_Reconstructed/1-1020	Clean	Pan troglodytes	N/A	MEAKVRPSRRSRAQRDRGRRREAARDARAQSPWSGDEPEPSPGKENAGLRGAPPRGAAPAPRAPRPPRRRRRESSSQEEEVIDGFAIASFSTLEALEKDMALKPHERKEKWERRLIKKPRESETCPPAEPSENRRPLEAGSPGQDLEPACDGARKIPLQPSKQMKVTVSKGGDRDSDDDSVLEATSSRDPLSDSSAHAVSGRGYSCDSESGPDDKASVGSEKLFAPGTDKGPALEKSEAKAGPVPKVSGLERSRELSAESFLPTASPAPHAAPCPGPPPGSRANPLVKKEPPAPHRHTPQPPPLQPRGLLPTHVPASLGAFAGHSQAAANGLHGLSRSSSAPLGLGKHVSLSPHGPGPHLSTSHLALRSQAQHQLHAAMFAAPPTLPPPPALPASSLVL…
>Fbrsl1_Mmusculus_Mouse_NCBI/1-1044	Clean	Mus musculus	NP_001136114.1	MEAKVRPSRRSRAQRDRGRRREAARDARAQSPSSGEEPEPSPGKENAGLHGAPPQRPTPLRAARPPRRRRRESSSQEEEVIDGFAIASFSTLEALEKDMALKPHERKEKWDQRLVKKPRESENCPSAELSENRQPLEVGSPGQDAEPSCDEGTRKVPLQPSKQMKVTMARGGDRNSDDDSVLEASSSQRSSSREQLSDSSAQAVSGRGYSCDSESGVDDKGLESSSCHTWSLQASVGSEKLFAPAPDKGSGRGEKSEAKAGAVPKVSGLERSSELSTEAFLPATAPAPSGPAPGTPASPLVKREAPVVPHHVPQPQLTPQHRGSLPTHVPLSLGAFVGPGPGPGQVASSSLHLHSLSRSSSTVSGTPLGLAKHVTLSPHGPGPHLSTSHLALRSQAQHQ…
>Fbrsl1_Orosmarusdivergens_Walrus_NCBI/1-1097	Clean	Odobenus rosmarus divergens	XP_004416953.1	MEAKVRQSRRSRAQRDRGRRREAARDARDQSASSGDETEPGPGKENAGLPRAPPPRAASVRPPRRRRRESSSQEEEVIDGFAIASFSTLEALEKDMALKPHERKEKWERRLAKKPRESENCPSAEPSENGRPLELVSPEQDLEPACDRGKKKVPLQPTKQMKVTASRGGDRHSGDDSLHEATSSRTSSSRDQLSDSSTQAVSGRGYSCDSESEGDDKASVGSEKLFAPAADKGPTLGEEAEAKAGAPPKVSGLERSRELSAEPPFLPTVRSPAPPADPATGAPASPPVKKEAPALPRLTPQPPPAPPQPRAPLPTHVPLPLGAFAGQGQAAHNGLHSLSRSSGAGSSASLGLAKHASLSPLGPGPHLSTSHLALRSQAQHQHHAAAMFAAPPTLPPPPA…
>Fbrsl1_Rnorvegicus_Rat_NCBI/1-1037	Clean	Rattus norvegicus	XP_222254.5	MEAKVRPSRRSRAQRDRGRRREAARDARAQSPSSGEEPEPSPGKENAGLHGAPPQRPTPLRAARPPRRRRRESSSQEEEVIDGFAIASFSTLEALEKDMALKPHERKEKWDQRLVKKPRESENCPSAELSENRQPLEVGSPTCDTEPTCDEGTRKVPLQPSKQMKVTMARGGDRNSDDDSVLEASSSQHSSSRDQLSDSSAQAVSGRGYSCDSESGMDDKASVGSEKLFAPAPDKGSGRGEKSEAKAGAVPKVSGLERSSELSTESFLPATAPTPSGPLPGARASPLVKREAPIVPHHVPQPQLTPQHRGSLPTHVPLSLGAFVGPGPGPGQVASNSLHLHSLSRSSSTVSGTPLGLAKHVTLSPHGPGPHLSTSHLALRSQAQHQHHAAAMFAAPPTL…
>Fbrsl1_Clupea_AHerring_NCBI/1-1275	Clean	Clupea harengus	XP_012671420.1	MDGKLKQSRRSRSQRERGRRRDSAGRDARNQSPSSCSDREKTPGRDHASQNGKKAPLSHSTSSARAPRPPRRKRRESSSQEEDIIDGFAIASFVSLECLEKKNGSLKMPDRKERWEKHVVKRQREEKENGVASDLVEKVFDEHAASLERDQERVKERLLKKTYSKKNKRFKGFPGQPGKNLEEGAMQELGRPHRSNSKDRLSESSVHSLSGRGYSCDSECDIDDKASDLGSEKLFSPTAAKGVTTNEIHVSKTCSSTKVSGLQRSQEQSNEVSFAPPAPSPTPASPPTGSPAPAAATAPPPRVRPTPPPPLPLPLALPLPPLSVKREAVAAPPRIPTPPLLRTQGPPPPQELRVPPSQHHARPLHNHPIHHSLQYNNLHDISSHTGRVSTSLPPPKHHL…
>Fbrsl1_Preticula_Guppy_NCBI/1-1288	Clean	Poecilia reticulata	XP_008415831.1	MQALSNNMDGKLKQGRRCRAKRERVRRLREPGSKDARSPEPNSSCSDREGQSPGRDAASPAAKKTPHPAAAARAPRPPRRKRRESSSQEEDIIDGFAIASFISLERLEKKTGVMKKETKEWWKEKKMTKRQKQEDEDKEEEEENVQPVVDPLENGFLHHAQREQERMNERLLKKTYSKKNKTIKPLAPRPVKLREDETFQEFSRPHRSNSKEQLSESSAHSLSGRGYSVQPAAVALHKCDSESDIDDKVSDVGSEKLFSPTAPKGVPANESSVSKTCGSAKVSGLQRSQEQSNTEVPFAPPVPSPTPASAPTGSPALAAAAAPPEPRGSRLPTPPPLSVKKEQQPLPPVPTPPLLRAPSHAPPHLTHPHSHPEPRVLPPPPHHARPVISHQVHHPLQYN…
>Fbrsl1_Lcoronata_BCManakin_NCBI/1-1239	Clean	Lepidothrix coronata	XP_017670964.1	MDGKIRQSRRSRSQRDRVRRREAAARDPRNQSPSSGSEKEPSPGKENGGQNCTAPRGPPPAARAARPPRRRRRESSSQEEDLIDGFAIASFNTLEALEKDMSLKPQERKEKWERHPGKKPRESENCVSAEPSENGHNNDAGSSEREAERGKERMKKKLPLKSKQMKVPTSRSGRNSEEDSIREATSSQRSSSRDRLSDSSAQSLSGRGYSCDSESDIDDKTATELELTRIRSALITSKASVGSEKLFSPAANKGPTLNDKPEAKAANVPKVSGLERSRELSTDVPFALPIPSPQPVAAVVTSTSSAPTSSARASPLLKKEPVISAPAPPRLTPQPQPRPQSQPQPRPQSQPQLIPDLRSQPPSHIPPPLNYQVHHQVAHNGLNNISRSSSASSATSISL…
>Fbrsl1_Ggallus_Chicken_NCBI/1-1250	Clean	Gallus gallus	XP_015131138.1	MDGKIRQSRRSRSQRDRVRRREAAARDPRNQSPSSGSEKEPSPGKENGAQNCTAPRGPPPAARTARPPRRRRRESSSQEEDLIDGFAIASFNTLEALEKDMSLKPQERKEKWERHPGKKPRESENCVSAEPSENGHNNDAGSSEREAERGKERVKKKLPLKLTKQMKVPTSRSGRNSEEDSIREATSSQRSSSRDRLSDSSAQSLSGRGYSCDSESDVDDKTSTELELTRIRSALITSKASVGSEKLFSPAANKGPTLNDKPEAKAANVPKVSGLERSRELSTDVPFTLPIPSPQPVAAVVTSTSSAPTSSARASPLLKKEPVISAPAPPRLTPQPQPRPQSQPQPRPQSQPQLIPELRSQPPSHIPPPLNYQVHHQVAHNGLNNISRSSSASSATSIS…
>Fbrsl1_Phumulis_TGFinch_NCBI/1-1333	Clean	Pseudopodoces humilis	XP_014109376.1	MDGKIRQSRRSRSQRDRVRRREAAARDPRNQSPSSGSEKEPSPGKENGGQNCTAPRGPPPAARAARPPRRRRRESSSQEEDLIDGFAIASFNTLEALEKDMSLKPQERKEKWERHPGKKPRESENCVSAEPSENGHNNDAGSSEREAERGKERMKKKFPLKLSKQMKVPTSRSGRNSEEDSIREATSSQRSSSRDRLSDSSAQSLSGRGYSCDSESDIDDKTATELELTRIRSALITSKASVGSEKLFSPAANKGPTLNDKPEAKAANVPKVSGLERSRELSTDVPFALPIPSPQPVAAVVTSTSSAPTSSARASPLLKKEPVISAPAPPRLTPQPQPRPQSQPQPRPQSQPQLIPDLRSQPPSHIPPPLNYQVHHQVAHNGLNNISRSSSASSATSIS…
>Fbrsl1_Elucius_NPike_NCBI/1-1321	Clean	Esox lucius	XP_012992263.1	MDGKLKQSRRSRSKRERVRRREAVGRDARSPNLSSCSDREQSPGRDLASHNGKKALHSTPSARTSRPPRRKRRESSSQEEDIIDGFAITSFVSLDCLEKKTKGLMSKERKEKKKKERTEEKQQQVTVVKRQKEENEEEEENVMPMTLDALENGFINHAQREQERMNDRLLKKTYSKKKKQIKALQVRPVRLDEDGAMQEINRPNRSTSKEPLSESSTLSLSGRGYSFTSLKRDKHQFGSHECDSESDVDDKVSDVGSEKLFSPTAPKGVSTNENPESKTVSSAKVSGLQRSQEQSNEVSFAPAVSSPTPASPPSGSPAPAATQAAPPQPLPRARLASPPPLLIKREQDRVPPIPTPPLLRAQPHPLQEHRVPVSLPLPQHQHHSRPLINHQAHQHHPLQ…
>Fbrsl1_Mzebra_ZMbuna_NCBI/1-1279	Clean	Maylandia zebra	XP_004558611.1	MDGKLKQGRRCRSKRERVRRLREAGSRDARSPDPNSSCSDREGHSPGRDAASLPGKKAPHPAAAARVSRPPRRKRRESSSQEEDIIDGFAIASFISLDRLEKKSGVVKTQEKKERWKEKKAAKRQKKEDEEVEEEEENVQPVVDPLENGFLHHAQREQERMNERLLKKTYSKKNKMIKPLALHPVKVGEDETELSRPHRSNSKEQLSESSTHSLSGRGYSVQHAAVALLKCDSESDIDDKVSDVGSEKLFSPTTPKGVPTNESPESKTCSSAKVSGLQRSQEQSNSEVPFAPPVSSPTPASAPTGSPAPAAAAAPSEPPRLRLPTPPPLSVKKELQLPPPVPTPPLLRAPPHPHPPPPHPHSHQEPRVLPRQHHARPVHHPLPYSSLHEISHSSSPVGL…
>FBRS_Hsapiens_Human_NCBI/1-980	Clean	Homo sapiens	NP_001098549.2	METAAAAAPGPGWAAEGERRRRRCSRRDRDREQRRRRGPGGDAPRALLAAPRGSSSSSSPPPPARPWSSASSGERPGGPRRRRPRPRPRPPRPRARKRPAGSGSRGEEEEEEEEEGGADDGEAEEEPEEEEEEEEDLIDGFAIASFATLEALQKDASLQPPERLEHRLKHSGKRKRGGSSGATGEPGDSSDREPGRPPGDRARKWPNKRRRKEASSRHSLEAGYICDAESDLDERVSDDDLDPSFTVSTSKASGPHGAFNGNCEAKLSVVPKVSGLERSQEQPPGPDPLLVPFPPKEPPPPPVPRPPVSPPAPLPATPSLPPPPQPQLQLRVSPFGLRTSPYGSSLDLSTGSSSRPPPKAPAPPVAQPPPSSSSSSSSSSSASSSSAQLTHRPPTPSLP…
>Fbrs_Mmusculus_Mouse_NCBI/1-980	Clean	Mus musculus	XP_006507410.1	METAAAPGPGWAAEGERRRRRCSRRDRDREQRRRRGPGGDAPRALLAAPRGSSSSSSPPPPARPWSSASSGERPGGLRRRRPRPRPRPPRPRARKRPAGSGSRGEEEDEEEEGGADDGEAEEEPEEEEEEEDLIDGFAIASFASLEALQKDASLQPPERLEHRLKHSGKRKRGGSSGATGEPGDSSDREPGRPSGDRPRKWPNKRRRKEAFSRHSLEAGYICDAESDLDERVSDDDLDPSFTVSTSKASGPHGTFNGNCEAKLSVVPKVSGLERSQEQPPGPDPLLVPFPPKDPPPPPAPRPPVSSPTPLPATPSLPPPPQHQLQLRVSPFGLRSSPYGSSLDLSTGSSSRPPPKAPAPPVAQPPPSSSSSSSSSSSASSSSAQLTHRPPTPSLPLPLS…
>Fbrs_Rnorvegicus_Rat_NCBI/1-981	Clean	Rattus norvegicus	XP_002725735.3	METAAAPGPGWAAEGERRRRRCSRRDRDREQRRRRGPGGDAPRALLAAPRGSSSSSSPPPPARPWSSASSGERPGGLRRRRPRPRPRPPRPRARKRPAGSGSRGEEEEEEEEGGADDGEAEEEPEEEEEEEDLIDGFAIASFASLEALQKDASLQPPERLEHRLKHSGKRKRGGSSGATGEPGDSSDREPGRPPGDRPRKWPNKRRRKEAFSRHSLEAGYICDAESDLDERVSDDDLDPSFTVSTSKASGPHGTFNGNCEAKLSVVPKVSGLERSQEQPPGPDPLLVPFPPKDPPPPPAPRPPVSSPTPLPATPSLPPPPQHQLQLRVSPFGLRTSPYGSSLDLSTGSSSRPPPKAPAPPVAQPPPSSSSSSSSSSSASSSSAQLTHRPPTPSLPLPLS…
>Fbrs_Drerio_Zebrafish_NCBI/1-1247	Clean	Danio rerio	XP_003199661.2	MDGPSRSGGFRQSRRSRSQRDRERRRRRADLTEHRPSSPSSASDQELCRGDSLLRAGGGECRPGFPGTRHRPPRRRKRESVSCEEDIIDGFAIASFISLEALEMDCSLKPPERSGIMGRGSKRKRGLDENGGPLSEPEEGPPATYTNSWDQRRKIKSKLKRKGDAKISGNHMETGYICDTESESGDKASDNMEPAFIVFTSEAVNANSASAAAGNGCPLLPSNSSVPLLSVTPRVSGLERSQERSMEQPYPEPISTSSSLPSLAAHSTASVSNLLPEQRNGNGGPHHRHNASSPQHKHKNFLPFHLKSQSMYPMGNNNRSSTSGKPPASSSSSSSIRPPTPATSVSLGRGPGGVGTVRPSSRPSPGAVFTPSPNLPPPPPLMQVSPHPSTDQDLILTES…
>Fbrs_CHarengus_AHerring_NCBI/1-1308	Clean	Clupea harengus	XP_012670077.1	MDGPSRNGGCRQSRRSRSQRDRERRRRRANLAEHRASSPSSASDQEVCRGDSLLGAAGAECRPGFPGVRHRPPRRRKRESVSCEEDIIDGFAISSFISLEALEMDCSLKPPERAGGLMGRGSKRKRGPEENGGGPLSEPEEGAPASFTTSSWDKYRKGERKRKRKREDKASGNHFVETGYICDTESDSGDKGSDNDMEPIFFVKKVEPVPLSIASTVTNGCPLVPTHCRVPRLAVTPRVSGLERSQERSLDLPYPETLSTSTSSSLSCLPLSHSTPITTATSLAEQINGNGPHLHHRLPERGSSSPRPKHKPFLTFPGRPTSNTYSMGVNSRNSTSVKPPSSSMASSSSMRPPTPSIGVPLPHGRGPGATGSHRPPSRPNSRTYSPGLPPPPPLLQVSS…
>Fbrs_Elucius_NPike_NCBI/1-1317	Clean	Esox lucius	XP_010864209.1	MEGPSRSSGFRQSRRSRSQRDRERRRRRVDLAEERATSPSSGSERELCAAGSVLGPGGRECRPGFVGPRHRPPRRRKRESVSCEEDIIDGFSIASFISFEALEMDCSMKPTQRVAMLMGRGGKRKRGPGQNGEGPLSEPEEGAPPSFSRSCCNRTKRRKTEVKGGGILFLETGYICDTESESADKASDHDMEPMFTVSTRKVLEPVPVSMASSVGKGAPPLPLQGRCGLSRLAVTPRISGLERSQERSLELPYPEPLSTSSSFPCPPALSPAAVSALGQLNGSSNGLHHRPHHNPSPPRSKHKTFLTFPGRHAYSMGINRNGTSVKPPSSAAAAASSSLSVRPPTPSSSMSMSLMRGPGSSGSLRPPSRASSGPLFTASPGLPPPPPLLTSHSGADQDL…
>Fbrs_Spartitus_BDamselfish_NCBI/1-1313	Clean	Stegastes partitus	XP_008275976.1	MEGPSRSTGFRQSRRSRSQRDRERRRRRVDLAEEQATSLSSGSDREACGTNSVLGPGGRECRPGFGRHRPPRRRKRESVSCEEDIIDGFAIASFISLEALEMDCSLKPSQRTDMLGRRNKGKRGPEENGGGPMSEPEEVAPHSYPSSCWNKSRNKRRKIEGHPLETGYICDTESDTGDKASDNDMDPVFTVSTRKVVDPAPSNMGTSMGKSCPPLPARCGGVSRLMVTPRVSGLERSQEKSLEPHFPEPVSSTSTVPFPCLPSHSPVSASGTVPRHNGNSSHHNGSPPLSKPKPFLTLSGRSHSIYNINNRSSTPVKPPSSASSVASSSSSMRPPTPSTSVSLSYMRGSGTSGPLRPPSRASSGAPFTSSPGLPPPPPLLQGPAHSAAAEREGRRSVPG…
>Auts2_Apisum_PeaAphid_NCBI/1-1252	Clean	Acyrthosiphon pisum	XP_001945607.2	METDIKQQRIKRSKRRERAQRMHAKKHELDSGEEDELSTKEKAQRPPPPNRRKKKETTLFDEDVVDGFAILSFKSYEDLENCVQQCLVKSAVTLGLDPSSQSFLHRNHHKHHRNHAHNHNNNNHHHDSNSSTPVTPVKTEYNVPSPPTTPNNFNHNKDSSSLDLKHDSEGGDNDASVVHSNSVQSFKRPSGNKVSTSSLSQSGQRRSSSRERFSDASSNCSSGRGYICDSEDEGDKGSDNSDLFRTSLVSRKDELPGRISSEPIQNLPATVSKEPISITPPSRQPTPPLVNGIEFDSHSTPETTTTSTTHIRPSQNPMLPPPSTTPRALQVSQPKCPSPTIPPASTPPTTPKPQSTHVNGHEPSTTPATVTSRYSPVPSSGLNSPRNFSTNPVPPPTSA…
>Auts2_Wauropunctata_LFAnt_NCBI/1-1247	Clean	Wasmannia auropunctata	XP_011701219.1	MEIEAKQRSQKNRRRERAQRMLAQRESLATAKQQQQQQQQQQSQQSRQRPPNDEEDSHSGEDEDPAGDGHSRPPRPPRPPRPRKKSSLAATNQKEPPFEEDIIDGFAILAFRSYEELESAIKLAGKNNVKKLHTLLSIVEEKPKVDTGQNNRHNEHHIKNNFKHNHYTHNSILTPSTLNQGLDAGTSDDSGRASEQLHGPGIPRDCQDADSSRDHLSDASSHCSSGKGYICDSEGEDDKGSDAESILFESSTPPPLTRKYELPSSSPHILPPTNGAGGSPPDTGGQISNPATNAPAPIPPPVPASAPVPTAPSPPSPTLPPHISQPSMTSPLAANPRAIAPQQRPASPALPPPSLSQQPHTTIPALHPPIGPLVSSHTTSPAVASLGVTPAAPSNGAAT…
>NACA_Mrotundata_ALCBee_NCBI/1-1268	Clean	Megachile rotunda	XP_012148180.1	MEIEAKQRNQRNRRRERAQRMLAQRESLATAKQQQQQQQQQQQQSRQRPNDEEDSHSGEDEDPAAGLGLGLARTGHPRDSHSRPPRPPRPPRPRKKSSLAAANQKEPPFEEDIIDGFAILAFRTYEELESAIKLAGKNNVKKLHTLLSIVEEKPKVDTGQNNRHNEHHIKNHFKHNHYTHSSILTPSTLNQGLDAGTSDDSGRASEQLHGPGIPRDCQDADSSRDHLSDASSHCSSGKGYICDSEGEDDKGSDAESILFESSTPPPLARKYELPSSSPHVLPPANGAGGSPPDTGGQISNPATDAPAPIPPPVPASAPVPTAPSPPSPTLPPHISQPPMTSPLAANPRAIAPQQRPASPALPPPSLSQQPHTTIPALHPPNVPLISSSHTTSPAVASLG…
>Auts2_Cfloridanus_FCAnt_NCBI/1-1259	Clean	Camponotus floridanus	XP_011264617.1	MEIEAKQRSQKNRRRERAQRMLAQRESLATAKQQQQQQQQSQQSRQRPPKDEEDSHSGEDEDPAGGGGGLGAKTGHPRDGHSRPPRPPRPPRPRKKSSLAAANQKEPPFEEDIIDGFAILAFRTYEDLESAIKLAGKNNVKKLHTLLSIVEEKPKVDTGQNNRHNEHHIKNNFKHNHYTHNSILTPSTLNQGLDAGTSDDSGRASEQLHGPGIPRDCQDADSSRDHLSDASSHCSSGKGYICDSEGEDDKGSDAESILFESSTPPPLARKYELPSSSPHVLPPANGAGGSPPDTGGQISNPATDAPAPIPPPVPASAPVPTAPSPPSPTLPPHISQPPMTSPLAANPRAIAPQQRPASPALPPPSLSQQPHTTIPALHPPNVPLVSSSHTTSPAVASLG…
>Atrophin-1-like_Cbiroi_CRAnt_NCBI/1-1264	Clean	Cerapachys biroi	XP_011347192.1	MEIEAKQRSQKTRRRERAQRMLAQRESLATAKQQQQQQQQQQSQQSRQRPPNDEEDSHSGEDEDPAGGGGGLGLGLGLGAKTGHPRDGHSRPPRPPRPSRHRKKSSLAAANQKEPPFEEDIIDGFAILAFRTYDDLESAIKLAGKNNVKKLHTLLSIVEEKPKVDTGQNNRHNEHHIKNNFKHNHYTHNSILTPSTLNQGLDAGTSDDSGRASEQLHGPGIPRDCQDADSSRDHLSDASSHCSSGKGYICDSEGEDDKGSDAESILFESSTPPPLTRKYELPSSSPHVLPPANGAGGSPPDTGGQISNPATDAPAPIPPPVSASAPTAPSPPSPTLPPHISQPPMTSPLAANPRAIAPQQRPASPALPPPSLSQQPHTTIPALHPPNVPLVSSSHTTSP…
>Auts2_Lhumilae_ArgAnt_NCBI/1-1277	Clean	Linepithema humile	XP_012220267.1	MEIEAKQRSQKNRRRERAQRMLAQRESLATAKQQQQQQQQQQSQQSRQRPPNDEEDSHSGEDEDPAGGGGGGGGGGLGLGLGAKTGHPRDGHSRPPRPPRPPRPRKKSSLVNAIPKEALFEEDIIDGFAILAFRTYEELESAIKLAGKNNVKKLHTLLSIVEEKPKVDTGQNNRHNEHHIKNNFKHNHYTHNSILTPSTLNQGLDAGTSDDSGRASEQLHGPGIPRDCQDADSSRDHLSDASSHCSSGKGYICDSEGEDDKGSDAESILFESSTPPPLARKYELPSSSPHVLPPANGAGGSPPDTGGQISNPATDAPAPIPPPVPASAPVPTAPSPPSPTLPPHISQPPMTSPLAANPRAIAPQQRPASPALPPPSLSQQPHTTIPALHPPNVPLVSSS…
>Auts2_Pbarbatus_RHant_NCBI/1-1258	Clean	Pogonomyrmex barbatus	XP_011632155.1	MEIEAKQRSQKNRRRERAQRMLAQRESLATAKQQQQQQQQQSQQSRQRPPNDEEDSHSGEDEDPAGGLGLGAKTGHPRDGHSRPPRPPRPPRPRKKSSLTAANQKEPPFEEDIIDGFAILAFRTYEDLESAIKLAGKNNVKKLHTLLSIVEEKPKVDTGQNNRHNEHHIKNNFKHNHYTHNSILTPSTLNQGLDAGTSDDSGRASEQLHGPGIPRDCQDADSSRDHLSDASSHCSSGKGYICDSEGEDDKGSDAESILFESSTSPPLARKYELPSSSPHVLPPANGAGGSPPDTGGQISNPATDAPAPIPPPVPASAPVPTAPSPPSPTLPPHISQPPMTSPLAANPRAIAPQQRPASPALPPPSLSQQPHTTIPALHPPNVPLVSSSHTTSPAVASLG…
>Auts2_Vemeryi_CAnt_NCBI/1-1258	Clean	Vollenhovia emeryi	XP_011875012.1	MEIEAKQRSQKNRRRERAQRMLAQRESLATAKQQQQQQQQSQQSRQRPPNDEEDSHSGEDEDPTGHPRDGHSRPPRPPRPPRPRKKSSPAAANQKGSPFEEDIIDGFAILAFRTYEELESAIKQAAKSNVEKLHTLISIVEEKPKVDTGQNNRHNNEHHIKNNFKHYTHNSILTPSTLNQGLDAGTSDDSGRASEQLHGPGIPRDCQDADSSRDHLSDASSHCSSGKGYICDSEGEDDKGSDAESILFESSTPPPLTRKYELPSSSPHVLPPTNGAGGSPPDTGGQTSNPATNAPAPIPPPVPASAPVPTAPSPPSPTLPPHIPSQPPMTSPLAANPRAIAPQQRPASPALPPPSLSQQPHTTIPALHPPIGPLVSSHTTSPAVASLGVTPAAPSNGAV…
>Fbrsl1L_Hsaltator_JJAnt_NCBI/1-1199	Clean	Harpegnathos saltator	XP_019700070.1	MEIEAKQRSSQKNRRRERAQRMLAQRESLATAKQQQQQQQQQQQSQQSRANQKEPLFEEEIIDGFAMLAFRTYEELESAIKLAGKNKKLHTLLSIVEEKPKVDTGQNNRHNEHHIKNNFKHNHYTHNSILTPSTLNQGLDAGTSDDSGRASEQLHGPGIPRDSQDADSSRDHLSDASSHCSSGKGYICDSEGEDDKGSDAESILFESSTPPPLRKYELPSSSPHVLPPNGAGGSPPDTGGQISNPATDAPAPIPPPVSASAPVPTAPSPPSPTLPPHISQPPMTSPLAANPRAIAPQQRPASPALPPPSLSQQPHTTIPALHPPNVPLVSSSHTTSPAVASLGVTPAAPSNGAATTSYPPPIPIAAYPQTQPSYPPLYTPYTALNHSPYLPPAVPSPSH…
>Auts2L_Farisanus_SonanParasite_NCBI/1-1260	Clean	Fopius arisanus	XP_011309674.1	MEIEVKQRNSQRNRRRERAQRILAQRESLASAKGNCNHSHQVGRGPGDDEDSHSGEEEEQLGLSRASREGQRPARPPRPHRPRKKATIAGGGKEPPFEEDIIDGFAILAFRSYEDLESAIKLAGKNNLKKLHSLLTIEEKPKVDTGQNNRHNDHHIKNHFKHNHYTHNSILTPSTLNQGLDAGTSDDSGRASEQLHGPGIPRDSQDADSSRDHLSDASSHCSSGKGYICDSEGEDDKGSDAESILFESSTPPLPRKYELPSSSPHVLPPANGAGGTPPDTGGQISNPATDAPAPIPPPVPASAPVPTAPSPPSPTLPPHISQPPMTSPLAANPRAIAPQQRPTSPAHPPPSLPQQPHTTIPALHPPNVPLVSSSHNTTSPAVASLGVTPAAPSNGAATT…
>Auts2L_Oabietinus_ParaWasp_NCBI/1-1340	Clean	Orussus abietinus	XP_012282416.1	MEIEAKQRNQRNRRRERAQRMLAQRESLASAKQQQQQRQQTRRPADEEDSHSGEDEDAAGGLASIGLSRGSRPRESRSRPPRPPRPPRPRKKSSLAGAVQKDPPFEEDIVDGFAILAFRTYEELESAIKLAGKNNVKKLHTLLSIADEKPKVDTGQHDRHGEHRIKNHFKHNHYTHNSILTPSTLNQGLDAGTSDDSGRASERLHGPGIPRDCQDADSSRDHLSDASSHCSSGKGYICDSEGEDDKVSDAESILFESSTPPPLARKYELPSSSPHALPPANGAGGSPPDTGGQISNPATDAPAPIPPPAAASAPVPTAPSPPSPTLPPHISQPPMTSPLAANPRATVPQQLVQHQPHQPHQSHQPHPAHQPQQPAHQHPPSHPQSQAQPQQSQQAQPQQ…
>Fbrsl1_Csolmsi_FigWasp_NCBI/1-1428	Clean	Ceratosolen solmsi marchali	XP_011500208.1	MEIEAKQRSQRNRRRERAQRMLAQREAKHHQLQLPRQPSAATGVAEDSHSGEEEDGPDGTATATPRPRPRDNNGHPRPPRPPRPPRPRKKSALAAGAAAQCKEPKEPIFEEDIIDGFAILAFRTYEDLESAIKLAGKNNFKKLHSLLSIAEEKPKVDTGQNNRHNDHHIKNHFKHNHYSTHNSILTPSTLNQGLDAGTSDDSGRASEQLHGSGIPRDSQDADSSRDHLSDASSHCSSGKGYICDSEGEDDKNSDAESILFESSTPPPLARKYELPSSSPHVLPPANGAGGSPPDTGGQISNPATDAPAPIPPPVPATAPVPTAPSPPSPTLPPHISQPPMTSPLAANPRAIAPQQRPVSPALPPPSLCQQQQQQQQQHQHQHQHQHQHQQQQQQQQQQQ…
>Auts2L_Nvitripennis_JewelWasp_NCBI/1-1432	Clean	Nasonia vitripennis	XP_008216328.1	METMEAKQRSQRNRRRERAQRMLAQREAKQQLQQQHNAHLQLSSQQASAAGGAGANEDSHSGEDDDVRPNDRDRNRPPGRDSNGHPRPPRPPRPPRPRKKSALAAAAANSANASNEPKEPIFEEDIIDGFAILAFRTYEDLESAIKLAGKNNFKKLHSLLSIPEDKPKVDTGQNNRHNEHHIKNHFKHNHYNTHNSILTPSTLNQGLDAGTSDDSGRASEQLHGSGIPRDSQDADSSRDHLSDASSHCSSGKGYICDSEGEDDKNSDDGSILFESSTPPPLARKYELPSSSPHVLPPSNGAGGSPPDTGGQISNPATDAPAPIPPPVPATAPVPTAPSPPSPTLPPHISQPPMTSPLAANPRAIVPQQRPVSPALPPPSLCQQQQQQQQQQQQQHQQQH…
>Auts2_Aflorea_DwarfBee_NCBI/1-1262	Clean	Apis florea	XP_012339421.1	MEIEAKQRNQRNRRRERAQRMLAQRESLATAKQQQQQQQQQQQTRQRPNDEEDSHSGEDEDPAAGLGLGLARTGHPRDSHSRPPRPPRPPRPRKKSSLATANQKEPPFEEDIIDGFAILAFRTYEELESAIKLAGKNNVKKLHTLLSIVEEKPKVDIGQNNRHNEHHIKNHFKHNHYTHNSILTPSTINQGLDAGTSDDSGRASEQLHGPGIPRDCQDADSSRDHLSDASSHCSSGKGYICDSEGEDDKGSDAESILFESSTPPPLARKYELPSSSPHVLPPANGAGGSPPDTGGQISNPATDAPAPIPPPVPASAPVPTAPSPPSPTLPPHISQPPMTSPLAANPRAIAPQQRPASPALPPPSLSQPHTTIPALHPPNVPLVSSSHTTSPAVASLGVT…
>Auts2L_Tcastaneum_RedFlourBeetle_NCBI/1-1018	Clean	Tribolium castaneum	XP_008201666.1	MDVEVKQRNRRRRRAQRMQAQREGKADRRDGPDSGDDDENVVREKPQRPHNRRKKNKEPLVEEDIVEGFSILQFRSYEDLELVLKISSKENIKRLSDIERPRLEPKTHITHHISAHNNHGLSLTQDPATSDDSGRASERLTGSSVAPRDADSSRDRLSDASSRCSSGKGYICDSEGEDDKGSDASSVIFASTPASRKREFPGALPPSLPLSNGTSNSPVPAPTPPNLPVPSPAPAQQPPLHPASSTAAPGGNATKQPPLGDVPAPPPASVPVSVPPVTMPQPAAAPIAHHPDSTTGAATHAMRTDSPAVATSANVPVAPGAGQYHHPSYQPLYAPYAVHTPVPPPSSTTTTTVPATTATTAAVKAPSPRGHSPNRERESYSSNVSSLSRGSVTPLSCPP…
>Atrophin-1-likeTX1_Arosae_TurnipSawfly_NCBI/1-1245	Clean	Athalia rosae	XP_012260599.1	MEIAEVKQRNQRNRRRERAQRMLAQRESIANAKQQQQQQGLGGLVIAGDALDPRTTGDESHSGEDEPGAPHGLARGRGRVRGREKHPRPPRPRKKSSLNHKEPPFEEDIVDGFAILAFRTYEELESTIKLAGKNNVKKLHTLLSIADEKPKVDTGQHNRHNDLHIKNHFKHNHYTHNSILTPSTLTQGLDAGTSDDSGRASEQLHGPSIPRDCQDPDSSRDHLSDASSHCSSGKGYICDSEGEDDKGSDAESILFESSTPPPLARKFELPSSSPHVLPPANGAGGTPPDTGGQISNPATDAPAPIPPPVPATAPVPTVPSPPSPTLPPHISQPPMTSPLAANPRAIAPQQRPASPALPPPSLPQQPHTTIPVLHPPNVPIVSSSHTTSPAVASLGVTPA…
>Atrophin-1_Bterr_BumbleBee/1-1258	Clean	Bombus terrestris	XP_012169670.1	MEIEAKQRNQRNRRRERAQRMLAQRESLASAKQQQQQQQQQTRQRPNDEEDSHSGEDEDPAAGLGLGLARTGHPRDSHSRPPRPPRPPRPRKKSSLAAANQKEPPFEEDIIDGFAILAFRTYEELESAIKLAGKNNVKKLHTLLSIVEEKPKVDIGQNNRHNEHHIKNHFKHNHYTHNSILTPSTINQGLDAGTSDDSGRASEQLHGPGIPRDCQDADSSRDHLSDASSHCSSGKGYICDSEGEDDKGSDAESILFESSTPPPLARKYELPSSSPHVLPPANGAGGSPPDTGGQISNPATDAPAPIPPPVPASAPVPTAPSPPSPTLPPHISQPPMTSPLAANPRAIAPQQRPASPALPPPSLPQQPHTTIPALHPPNVPLVSSSHTTSPAVASLGVTP…
>HP_Phumanuscoporis_HBLouse_NCBI/1-1290	Clean	Pediculus humanus corporis	XP_002423344.1	MEKEIKHRLKKSRRRERAERMQAQRDHGDSAEDETLSGVKPHRPPIRRKKTKEPTFEEDIIDGFAILAFRSYEELEMAVKMAATKNTKLNMFDEKIRSQGSLRVINRHSPAPGHDAGTSDDSGRASEVRPSGISHAHRESSHDHLSDASSRCSSGRGYIMLDRCSLLLLQVLRRSLNETGETQNTLITNGSESPPPSSNAATCLNHSAPVASLQSNGLADNAKTPMTASLLNYSSTQLEKAHVLESERATLPRFDGLGLNSNEKTRLEINRPTFEKRFESNTLVENKRLEPNTHIHGAGNFETRLDGHLNHMEKDRIEGILAEKNVMLDKSRIDVVHLDNSRSDGIPVHMLSNAPLSSHLDKRTLDVLPIQTDKCLDNVLAPISLDKRKDSHSSSAIDK…
>Auts2L_Mdemolitor_Pwasp_NCBI/1-1258	Clean	Microplitis demolitor	XP_014299716.1	MEIEVKQRNQRNRRRERAQRILAQRESLASAKQQQQQAARHRPDEEDSHSGEDEEPGGLGLEISRGNRPRDNHQRPPRPPRPPRPRKKSSLAGANAKEPPFEEDIIDGFAILAFRTYEDLESAIKLAGKNNVKKLHSLLSIVEEKPKVDTGQNNRHNDHHIKNNFKHNHYTNNSILTPSTLNQGLDAGTSDDSGRASEQLHGPGIPRDCQDADSSRDHLSDASSHCSSGKGYICDSEGEDDKGSDAESILFESSTPPLPRKYELPSSSPHVLPPTNGAGGSPPDTGGQISNPATDAPAPIPPPVPASAPVPTAPSPPSPTLPPHISQPPMTSPLAANPRAIAPQQRPASPALPPPSLPQQPHTTIPPALHPPNVPLVSSSHTTTSPAVASLGVTPAAPS…
>TayBridge_Dmelongaster_Fruitfly_NCBI/1-2486	Clean	Drosophila melanogaster	NP_573086.2	MDTSNASAKSKTSASGSSSINGIGSQIKHISSSQDIGSSVPAVPVQDEKSESHSHSHSHSSSSSQSSQSQSQSQPQSTVLTVVGQSISKSSTGALAVLHLPPPTATALVQASANIADLGSMPRARPSFVSNTSSTAATTTTATSASDGGKTMAVAAIPPASPVSISEPTCPSVSTVSMAPSACDFDSDTELSIVAAAAAVSASAGIDSRSPTSPPTAAGSTIMPQLNSSAGGTASIAGNQSGFGAGSGAVAAGNTNGHSTTSSSSTHLSLNAKQQRQQKRRRERAQRLQAERDSRCNANSLSGTFIAGSSVGVGSAMSAANGGQGGGVGLVTPNSSVGGGSSAVAMGNGSAAGPGNNGMIYHINSAGSMGEDSNNSNGNFTSSSNGSNNLLPPTDSIAS…
>GE16010_Dyakuba_AfricanSavannaFruitfly_NCBI/1-2456	Clean	Drosophila yakubu	XP_002100742.1	MDTSNASAKSKTSASGSSSINGIGSQIKHISSSQDIGSSVPAVPVQDEKSESHSHSHSHSSSQSSQSQSQPQSTVLTVVGQSISKSSTGALAVLHLPPPTATALVQASANIADLGSMPRARPSFVSNTSSTTTTTTATSASDGGKPMAVAAIPPASPVSTSEPTCLPVSAVSMAPSACDFDSDTELSIVAAAAAVSASAGIDSRSPTSPSTAAASTIMPQLNSSAGGGGGGGGNANTAGIQTGFGAGSGAVAAGNTNGHSTTSSSSTHLSLNAKQQRQQKRRRERAQRLQAERDSRCNASSLSGTFIAGSSVGVGSAMSAANGGQGGGLITPNSGVGGGSSAVAMGNGSAAAGPGNNGMIYHINSAGSMGEDSNNSNGNFTSSSNGSNNLLPPTDSIAS…
>GG19362_Derecta_WestAfricanFruitfly_NCBI/1-2453	Clean	Drosophila erecta	XP_001978013.1	MDTSNASAKSKTSASGSSSINGIGSQIKHISSSQDIGSSVPAVPVQDEKSESHSHSHSHSSSQSSQSQTQSQPQSTVLTVVGQSISKSSTGALAVLHLPPPTATALVQASANIPDLGSMPRARPSFVSNTSSTTTTASSASDGGKPMAVAAIPPASPVSTSEPTCPPVSAVSMAPSVCDFDSDTELSIVAAAAAVSASAGIDSRSPASPPTAAASTIMPQLNSSAGGGGVGTANNAGNQTGFGAGSGAVAAGNTNGHSTTSSSSTHLSLNAKQQRQQKRRRERAQRLQAERDSRCNASSLSGTFIAGSSVGVGSAMSAANGGQGGGLITPNSGVGGGSSAVAMGNGSAAGPGNNGMIYHINSAGSMGEDSNNSNGNFTSSSNGSNNLLPPTDSIASLLL…
>GH12549_Dgrimshawi_HawaiianFruitfly_NCBI/1-2371	Clean	Drosophila grimshawi	XP_001991236.1	MDTTTITSPTATTELSSLVVGCSVVQDSHAFVAQHDNMAAARAILPVSAAAVSANQNQKQDERNPHHTALAFTSGGPPVTSALTTTTIAANTVAAALNLPPPTPNPNLSVADSVTDVALSDCLLPAPPSFAITGIRTTPTPPLHNSSDPTAPAAQAPVPCASDFDSDTELSIVAAAAAATATNAVASTVDHSTTSPVSVSISTCSPAQTGLLTMTNGHINSNSNNTSSSSQLSLNTKQQRQQKRRRERAQRLQAERDSRCNLNAMSGALIGGGSVVGVGVGIGMGASTGGGSSSGGIIGSVTAPTTLMGNSNVVGPGNGMLYHLNSAGSMGEDSNNSNGNFTSSSNGSNNLLPPTDSIASLLLNPPHSPECNSGLMATPSDSEGESLDEDLLSTSSSST…
>GK17277_Dwillistoni_AmazonFruitfly_NCBI/1-2763	Clean	Drosophila willistoni	XP_002075412.1	MDMDTDPITTSTNTAAATPNNSANVSPEMKTSVIGGSAQDPSHQLQEPGGPAAISGGALMARGGLQDQKHEATTFGTDTVVGSGGGGGGVGGGGVTATNTSASLAINLPPPMATVAGITTQAACPGTGSPDSVDPQLGSGALTASTPPPPPPLIVSIEMGTPTVEGGGGVTPSIGPAVDRCASVSVTASSAAAPTCPASMSAAASVSLGPSASDFDSDTELSIVAAAAAAAAAATSGIGMDTSMSSSGASLMSGSHATVHGSMTGAGTAGGLANVGVTTNGHNNGISSAQLSLNAKQQRQQKRRRERAQRLQAERDNRCNSSSNLNATFIAGGAGGATGGGGVAMNSAVSMGTGVVGGQNSVMGATGGVGGGAAPSVLMGSGPVGGPGGPGAGPGNGML…
>Auts2_Cgigas_POyster_NCBI/1-1047	Clean	Crassostrea gigas	XP_011428497.1	MEGDQRKQQRYTKRRERVHNKLDPDGGKDEMDSSPSRSDGDKPRAKPPRRRRNRSHSHDEDIIDGFAILSFKSLEDLNNLMKPSKAIELKNQKNDFVKRKKKKPRIKPCRPLSPTLNHRFSDNSSIHSVYSDRTEEFSDQRSGSRDGGLSDVSTHSSSGRGYLCDSESGDERASNASSDLFSTLNHNRECPAPSTTSCSSPCSTPITSTVSSQTDSGITTATVSTTSAVSAYTTATETNPTASTTTTTSCTIVTKTTNSSVIANGPLTTSKEKPASPILSKSGDSRSPHLKKPFPRPSSETLLHKDQRKFSPSPIRTPRREDQRSDKDFPLPPSFGFSKTWHSGSNPHLHSPYNQVSHSPGLPQFGLHSTSHGSSFSSLPPSPLHNLIPTAGGPQSMFA…
>Auts2_Sscrofa_Pig_NCBI/1-1256	New	Sus scrofa	NP_001233198.1	MDGPTRGHGLRKKRRSRSQRDRERRSRGGLGAGAAGGGGAGRTRAPSLASSSGSDKEDNGKPPSSAPSRPRPPRRKRRESTSAEEDIIDGFAMTSFVTFEALEKDVALKPQERVEKRQTPLTKKKREALTNGLSFHSKKSRLSHPHHYSSDRENDRNLCQHLGKRKKMPKGLRQLKPGQNSCRDSDSESASGESKGFHRSSSRERLSDSSAPSSLGTGYFCDSDSDQEEKASDASSEKLFNTVIVNKDPELGVGALPEHDGHDAGPIVPKISGLERSQEKSQDCGKEPIFEPVVLKDPRPQVPPPPPQPQAEPPPRAPSPDPASGPRAEPPPPPPRPGAQPPAPPEAPPQPAPPPPAPRPPRPQSPGPLPPVQAHPSQGLPQPLSAYNSSSLSLNSLSS…
>Auts2_Tmanatus_Manatee_NCBI/1-1241	New	Trichechus manatus latirostris	XP_004380907.2	MDGPARGHGLRKKRRSRSQGGAGRPREPSLASSSGSDKEDNGKPPSSAPSRPRPPRRKRRESTSAEEDIIDGFAMTSFVTFEALEKDVALKPQERVEKRQTPLTKKKREALTNGLSFHSKKSRLSHPHHCSSDRENDRNLCQHLRKRKKMPKGLRQLKPGQNSCRDSDSESASGESKGFHRSSSRERLSDSSAPSSLGTGYFCDSDSDQEEKASDASSEKLFNTVVNKDPELGVGTLPEHDSRDAGPIVPKISGLERSQEKSQDCCKEPIFEPVVLKDLCSQVLQPLPPPPAEPQLRAPSPGPDLVQRPEVPAQLPPPSTQLPQAPPEVQLQPTPQPQAQRPPRPQSPSQLLHQNLPPVQAHPSSQSLSQPLSAYNSSSLSLNSLSSSRSSTPAKTQPA…
>Auts2_Pvampyrus_FlyingFox_NCBI/1-1259	New	Pteropus vampyrus	XP_011365264.1	MDGPTRGHGLRKKRRSRSQRDRERRSRGGLGAGAAGGGGAGRTRAPSLASSSGSDKEDNGKPPSSAPSRPRPPRRKRRESTSAEEDIIDGFAMTSFVTFEALEKDVALKPQERVEKRQTPLTKKKREALTNGLSFHSKKSRLSHPHHYSSDRENDRNLCQHLGKRKKMPKGLRQLKPGQNSCRDSDSESASGESKGFHRSSSRERLSDSSAPSSLGTGYFCDSDSDQEEKASDASSEKLFNTVIVNKDPELGVGTLPEHDSQDAGPIVPKISGLERSQEKSQDCGKEQIFEPVVLKDPCPQVPQPLPQPQAEPQPQAPSPDPDLVQRTEALPQPTRPSTQPPQAPAEAQLQPAPQPQVQRPPRPQSPTQLLHQNLPPVQAHPSSQSLSQPLSAYNSSSL…
>Auts2_Nparkeri_SlowFrog_NCBI/1-1245	New	Nanorana parkeri	XP_018413378.1	MDGPRCNGFRKKRRSKSQRDREVRSNGGLGVARTGSLISSSGSEREDNGNPAASSLSRPKPPRRKRKESSSAEEDIIDGFAMASFVTFEALEKEGALMPDEREAKQQTPLNKKKREILSNGLSYKLQKNNKYNHHYGSDRENDRNLCQKLGKKRFQKRLNQLKPLQNNHRDSDSESPNRDSKPSQRGTSHERLSDSSAASSLGTGYFCDSDSDQEEKVSDASSEKFFSTIPKNDSELGVSLLTTNSSKDASDPILPKVSGLERSQEKSQESTQELQFDTVVCNELCPPSLPAVQPEIETQPCLSSPGPVVISLSETPTQTQPEPPQLPHAPLEQEAPLPPQPQVQLPPKAQPLPQPPIQPSSPAVQTRPPSQSLPQNVCSYNSSSLSVNSLSSSRSSTP…
>Auts2_Loculatus_Gar_NCBI	New	Lepisosteus oculatus	XP_015223184.1	MDGPRACGLRKKRRSRSERDRERRSKGIRNNHVRAAVPHSSSESEREAGRNPSSSRPRPPRRKRKESSSAEEDIIDGFSIASFVTLEALEKDVALKPQERLERQPRTLHKKKPSEVPHELSYQHRRTRLHDISDQENDQNLGQRQNKRKKIQKKKRKLKPGQNNCKDSDSESVSGDSKRSLWSSPRERLSDSSASSSLGTGYFCDSESDQEEKGSDASSEKLFSTAASKVTDFSVDALTTNDSQEARALGVPKVSGLERSQEKSQESCKDTPLLVPALPKEPPPEAQPVARRSVEPQAELPPPAPAQAPAPEPVFRPQSPASLPGPRAPEQPRSAPPQPPLQPQLQPEPPSHPRPSLPPHPHPQAHSPVLPAQQSLPPAQPRPPSRSLQRPLSAYSSSL…
>Auts2_Hcomes_Seahorse_NCBI/1-1287	New	Hippocampus comes	XP_019750827.1	MKDMDGPQTSGLRKKKKSRSERNRERRPNGISNNHVKGSVFHFSSDSEREGNREPCASRPRPPRRKRKESTSAEEDIIDGFSIAGFVTLEALEKNLTLKPQERRVNQGVPFRKKKSAKVPNGLSLEPFKNNYHHHQPSDQENNPHLAHTQSRKKKRMSKKRAMQLKPGQNKRKDSDSESVSGESKPSMRCSSRDRLTDCDTETDQDDKVSDASSEKFFSTAALKVPDFGINALSTNGSQVPHGPGLLKVSGLERSQERSQESCRDSQPPSSSTSSLPPPPQSLSSPQPPPQPFLAKSPSSRKSQAISSTPASASSHPIPLPEAPPRPQTPAAVPLAQGRKHSPTHPARRQHHSELLSQPRSLHTPGGHPHPPSAAPLTNHTQQQHPSQAGPHRPPSRCH…
>Auts2_Sformosus_Arowana_NCBI/1-1259	New	Scleropages formosus	XP_018610976.1	MDGSQSAGLRKKRRSRSERDRERRSKGLQNNHVRSGMLQFSSDSEREQSRNASSSRPRPPRRKRKESTSAEEDIIDGFSISGFMTLEALEKDMALKPQERSDSQPGTLHKKRPGRMPNGLSLGPCKARHRYRHHHHQQLRPQHQHSDQENNPRLVPSLGKKKKIQKKHRLLKTGQNICRDSDSESASTESKPSLRSSSRDRLSDCDSESDQEDKGSDASSEKLFSTAANKVADFSIDALATNESQDPRGLGIPKVSGLERSQEKSQESCRDSPLLGFAVPKQPPAEAQPPAEPPPPSPAKAPRSEPVFRPRSPATLTGPRGQDPCVAVPPQLQTQTPVPLQPELTSQPRPPPTPNPHALSPALSNHLSQPGQQRPPSRCVPRPLSAYSSSLSLNGLSSS…
>Auts2_Cjaponica_JQuail_NCBI/1-1251	New	Coturnix japonica	XP_015736443.1	MDGPARCNGLRKKRRSRSQRDRERRAQGGRRGAAAGGAPGPGAARALSSSGSEKEDNGPPPPSRPRPPRRKRRESSSAEEDIIDGFAMSSFVTFEALEKDVALKPQERVEKRQNPLAKKKREALTNGLSYLPKKNRLHHHQYSSDRENDRNLCQHLGKRKKLLKGLRQLKPGQNSCRDSDSESASGESKGFHRSSSRERLSDSSAPSSLGTGYFCDSDSDQEEKASDASSEKLFNAVTNKDKELGLSTLAENADPGARGPAVPKISGLERSQEKSQDSSKDPILEPVVPKDPCPQVAQPLAQPQLELQPEIPCPSPALAPRPEVPAPPAPPPAPQLPAAPEEPTRPPAPQPPVQHPPRPQSPVQPAHPNLPAVQPHPAAQSLSQPLSAYNSSSLSLNSL…
>Auts2_Amississippiensis_Alligator_NCBI/1-1250	New	Alligator mississippiensis	XP_014463593.1	MDGPTRCTGLRKKRRSRSQRDRERRSQGGGGGASIRPRARARAASLLSSSGSEKEDNGNPPASRPRPPRRKRRESSSAEEDIIDGFAMSSFVTFEALEKDVALKPQERVEKRQNPLAKKKREALTNGLSFHPKKNRLHHHQYSSDRENDRNLCQHLGKRKKLPKGIRQLKPGQNSCRDSDSESASGESKGFHRSSSRERLSDSSAPSSLGTGYFCDSDSDQEEKASDASSEKLFNAVTNKDKELGVSALTENDDPDARGAAVPKISGLERSQEKSQDSSKDPLLEPVVPKDPCPQVTQPLVQPQLEPQPEAPCPSPVLVQRTEAPPQPPQLQASQLPQTPEEAQCQPAPQPQVQRPPRPQSPVQTVHQTLPSVQPHPSSQSLSQPLSAYNSSSLSLNSL…
>Auts2_Lcoronata_BCManakin_NCBI/1-1303	New	Lepidothrix coronata	XP_017679529.1	MDGPARCNGLRKKRRSRSQRDRERRAQGGRRGGAAGGAPGAAALSSSGSEKEDNGPPPPSRPRPPRRKRRESSSAEEDIIDGFAMSSFVTFEALEKDVALKPQERVEKRQNPLAKKKREALTNGLSYPPKKNRLHHHQYSSDRENDRNLCQHLGKRKKLPKGLRQLKPGQNSCRDSDSESASGESKGFHRSSSRERLSDSSAPSSLGTGYFCDSDSDQEEKASDASSEKLFNAVTNKDKELGVGPPADNDDPGARGPAVPKISGLERSQEKSQDSSKDPVLEPVVPKDPCPQVAQPLAQPHPEPPEARCPSPALAPRPELPVPPPLPAPLPPAPEEPSRAPAPQHPPGQHPAGQHPSAQHPSAQHPPGQHPPRPQSPLPPAQAALPAVQPHPAAQSLSQ…
>Fbrsl1_Cporosus_SaltwaterCrocodile_NCBI/1-1218	New	Crocodylus porosus	XP_019394547.1	MDGKIRQSRRSRSQRDRVRRREAAARDPRHHSPSSGSEKEPSPGKENTSHNCPHPKSQASTARNARPPRRRRRESSSQEEDLIDGFAIASFNTLEALEKDMSLKPQERKEKWERHPGKKPRESENCVSAEPSENGHNNDAGSSERETERGKERVKKKLPLKISKQMKVPTSRSGRNSEEDSIREATSSQRSSSRDRLSDSSAQSFSGRGYSCDSESDIDDKASIGSEKLFSPAANKGPTLNDKPEVKAANVPKVSGLERSQELSTDVPFVLPIPSPQPAAAVVTSTSSAPTSSARASPLLKKEPVISAPAPPRLTPQPQPRPQSQPQPRPQSQPQLIPELRTQPQSHIPPPLGYQVHHQAPNGLNNISRSSSASSATSISLPKHLPHSPQIPPHHSSGP…
>Fbrsl1_Amississippiensis_Alligator_NCBI/1-1218	New	Alligator mississippiensis	XP_014453975.1	MDGKIRQSRRSRSQRDRVRRREAAARDPRHHSPSSGSEKEPSPGKENTSHNCPHPKSQASTARNARPPRRRRRESSSQEEDLIDGFAIASFNTLEALEKDMSLKPQERKEKWERHPGKKPRESENCVSAEPSENGHNNDAGSSERETERGKERVKKKLPLISKQMKVPTSRSGRNSEEDSIREATSSQRSSSRDRLSDSSAQSLSGRGYSCDSESDIDDKASIGSEKLFSPAANKGPTLNDKPEVKAANVPKVSGLERSQELSTDVPFVLPIPSPQPAAAVVTSTSSAPTSSARASPLLKKEPVISAPAPPRLTPQPQPRPQSQPQPRPQSQPQLIPELRTQPQSHIPPPLSYQVHHQVAHNVLNNISRSSSASSATSISLPKHLPHSPQIPPHHSSGP…
>Fbrsl1_Ggangeticus_Gharial_NCBI/1-1227	New	Gavialis gangeticus	XP_019362564.1	MDGKIRQSRRSRSQRDRVRRREAAARDPRHHSPSSGSEKEPSPGKENTSHNCPHPKSQASTARNARPPRRRRRESSSQEEDLIDGFAIASFNTLEALEKDMSLKPQERKEKWERHPGKKPRESENCVSAEPSENGHNNDAGSSERETERGKERVKKKLPLKISKQMKVPTSRSGRNSEEDSIREATSSQRSSSRDRLSDSSAQSFSGRGYSCDSESDIDDKASIGSEKLFSPAANKGPTLNDKPEVKAASVPKVSGLERSQELSTDVPFVLPIPSPQPAAAVVTSTSSAPTSSARASPLLKKEPVISAPAPPRLTPQPQPRPQSQPQPRPQSQPQLIPELRTQPQSHIPPPLGYQVHHQAPNGLNNISRSSSASSATSISLPKHLPHSPQIPPHHSSGP…
>Fbrsl1_Xtropicalis_WCFrog_NCBI/1-1224	New	Xenopus tropicalis	XP_004910620.1	MDIKTKQPSRRSRSQRDRVRRRDPSVRDPRNQSPSSGSEAERGLGKENSNQNGTNGKNPSARNARPPRRKRRESSSQEEDIIDGFAIASFNTLEALEKDIALKPPERKEKWERHPAKKPRDSGNYISAELSENGHNNDAGSSERETERAKERDKKKFPLKTSNQVKTSRNRNGRNIEDGNIKEAMSSRRSSSRDCLSDSSAQTFSGHGYSCDSESDIDDKGSNVGSEILFSPAVSTGTNLNDKTEVQVACHPKVSGLERSQELNTELIFIPPVHSPQPPAVAIVTSASSTPASSTRASPLVKKEPPVLPPAPPRLTPQPQPRPHSRPLSQPQILPLELRAQNPIPTLHSYSAHQPLPLNGITNISRSSSASSAASISLPKHLPSSPQIPPHHPAGPGLP…
>Fbrsl1_Nparkeri_SlowFrog_NCBI/1-1226	New	Nanorana parkeri	XP_018413117.1	MDVKMKQQSRRSRSQRDRVRRRDPSVRDPRNQSPSSGSEAERGLGKENSNQNGKNPAASARNARPPRRKRRESSSQEEDIIDGFAIASFNTLEALEKDLALKPPERKEKWERHPSKKSRESGKYISAEPSENGHNHDACSSEREMERGKERDKKKYPLKTINQVRIDSNRSFHNLIDCNMQQSSGSRRSTLRDSSAQSLSGHGYSCDSESDIDDKCSNVGSEILFSPAASAGNLLNDKPESQAPCHPKVSGLERSQELNTEVLYIPPIHSPPPPPVAIVTSASSTPASSTRASPLVKKEPTIVAPAPPRLTPQPQPRPQSRPLSQPQLLPIELRTQNHIPSHLTYPGHQHQQQLPQNGITSISRSSSASSAASISIPKHLPSSPQIPPHHPAGPGLPLS…
>Fbrs_Ccapucinus_Capuchin_NCBI/1-981	New	Cebus capucinus imitator	XP_017371063.1	METAAAAAPGPGWATEGERRRRRCSRRDRDREQRRRRGPGGDAPRALLAAPRGSSSSSSPPPPARPWSSASSGERPGGPRRRRPRPRPRPPRPRARKRPAGSGSRGEEEEEEEEGGADDGEAEEEPEEEEEEEEDLIDGFAIASFASLEALQKDASLQPPERLEHRLKHSGKRKRGGSSGATGEPGDSSDREPGRPPGDRARKWPNKRRRKEASSRHSLEAGYICDAESDLDERVSDDDLDPSFTVSTSKASGPHGAFNGNCEAKLSVVPKVSGLERSQEQPPGPDPLLVPFPPKEPPPPPVPRPPVSPPAPLPATPSLPPPPQPQLQLRVSPFGLRTSPYGSSLDLSTGSSSRPPPKAPAPPVAQPPPSSSSSSSSSSSASSSSAQLTHRPPTPSLPL…
>Fbrs_Harmiger_RoundleafBat_NCBI/1-973	New	Hipposideros armiger	XP_019484173.1	METAAAPGPGWAAEGERRRRRCSRRDRDREQRRRRGPGGDAPRALLAAPRGSSSSSSPPPPARPWSSASSGERPGGPRRRRPRPRPRPPRPRARKRPAGSGSRGEEEEEEEEEEEGGADDGEAEEEPEEEEEEEEDLIDGFAIASFASLEALQKDASLQPPERLEHRLKHSGKRKRGGSSGATGEPGDSSDREPGRPSGDRARKWPNKRRRKEASSHHSLEAGYICDAESDLDERVSDDDLDPSFTVSTSKASGPHGAFNGNCEAKLSVVPKVSGLERSQEQPPGPDPLLVPFPPKEPPPPPAPRPPVSPIVPLPAAPSLPPPPQLQLRVSPFGLRTSPYGSSLDLSTGSSSRPPPKAPAPPVAQPPPSSSSSSSSSSSASSSSAQLTHRPPTPSLPLP…
>Fbrs_Acarolinensis_AnoleLizard_NCBI/1-1034	New	Anolis carolinensis	XP_003227747.2	MEGTAAAAPVPCWSGGGGSSSRARRQRRCSRRDRESRCTRRRGGRAGDASHRGILSSSSSGSDSEGPSPPAPVAPGKGRPIQQQQQRRRRRPLRRKKASGSSCSREEEEEEEEEEDLIDGFAIASFVSLEALEKDATLKTPERLELRMKHSGKRKRGEGNNSEPEDEDGSSEKGRSRSCGGERAPTKRSKRRHEETSLQSYLETGYICDTESDPEEQASIDDLDPSFTVSTSKASGPIGALNGSCEAKLSVIPKVSGLERSQERNYEADRDALLVPFLPKEPPSQAAAAPVPAQALPPSPPVLPPARTRAQTPNTAVRGTPQPKGPLPPTPQGGPVPHSLSQSQLHMKVPPFTSQTQGPYAVGLDLSTGGCSRSAAHPKSILPPCSPSSSQLPHRPSTP…
>Fbrs_Pvitticeps_BeardedDragon_NCBI/1-1036	New	Pogona vitticeps	XP_020669210.1	MEGTAAAPAHCWSGGGGSSSRARRQRRCSRRDRESRCTRRRAGRPGNSSHRVVSSSSSSGSDSEGPSPPAPMAPGKSRPLQQQQRRRRRPLRRRKRPSGSSCSREEEEEEEEEEDLIDGFAIASFVSLEALEKDATLKTPERLELRMKHSGKRKRGEGNNSEHEDEDGCSEKGRSRSCGGERALRKRSKRRHKEPSLQTYLETGYLCDTESDREEQASIDDLEHSFTVSTSKASGPIGALNGSCEAKLSVIPKVSGLERSQERNYEADRDPLLVPFLPKEPPSQAAAAPVPPQALPPSPPAPPPARTRAQTPNAVRGTPQPKGQLPPTPQGGPAPHNLPQSQLHMKVPPFASQTQAPYAVGLDLSTGGCSRGAAHPKPILPPCSPSSSQVPHRPSTPSL…
>Fbrs_Lchalumnae_Coelacanth_NCBI/1-1164	Replacement	Latimeria chalumnae	XP_014346838.1	MELPPRGGGFRQSRRSRSQRDRDRRRRSGEARLFSPSSGSEREGPGTAPSSSRPRPPRRRKRESSSCEEDLIDGFAIASFISLEALEKDVALKPPERLEHRLKRSGKRKRNEENGSEQEDQQDESSERDLNQPNGERETRKLCKKRKREGSLQSCLETGYICDTESDSDDKASDDEHEKYFTVSMSNASESNGALNGTCESKLSVIPKVSGLERSQERNQEPEKDPLLVPFLPKESPSQATLSGQPQAAAHTQAEVCSLASGQARPPTPLQALSQPLNQNSLRATPQPKPQTPQNPPQSQQQPKVYPFSCSQSHSAYSGGLGLSSSSRSSTPAKLTAPASQLPHRPSTPSLALSNHSASHGFSSTLRPPSHPHHHHPQAGMFTPSPGLPPPPPLQQVAG…
>Fbrs_Xmaculatus_Platyfish_NCBI/1-1272	New	Xiphophorus maculatus	XP_014326659.1	MEGPSRSAGMRKSRRSRSQRDRELRRRRRVNLAEERATSLSSGSDREGRGTNNVLGPGGRECRPVFGRHRPPRRRKRESVSCEEDIIDGFAIASFISLEALEMDCSLKPNQRTDMLGRQNKRKRGSEKNGGGPLSEPEDGAPHSYSSSYLKRRSKRRKIEGSHLETGYICDTESDTGDKASDNEMDPVFTVSTRKAVDPSPSNLATAGKSCPPLSARCGGISRLMVTPRVSGLERSQETSLEPHFPEPFSSSTSPGLICMSSPVTASVAVPRPNPVNGNGTRHNGSPPLSKPKPYGLPPRSQSIYSSGAPVKTPSSASSVATSSASMRPPTPSTSVSLPYSRGSGSSGPLRPPSRASSGALFTSSPGLPPPPPLLPPAHSAASEREGRRSVPGAENNSA…
>Fbrs_Mzebra_ZMbuna_NCBI/1-1250	Replacement	Maylandia zebra	XP_004565924.1	MEGPSRNTGFRQSRRSRSQRDRERRRRRVDLAEERATSLSSGSDREACGTNSVLGPGGRECRPGFGRHRPPRRRKRESVSCEEEIIDGFAIASFISLEALEMDCSLKPSQRTDMLGRRNKGKRGPEENGGGPLSEPEEGAPPSSYWNNSRNKRRKIEGQPLETGYICDTESDTGDKASDNDMDPVFTVSTRKVVDPAPSNMGSSVGKSCPSLPVRFGGVSRLMVTPRVSGLERSQEKNLEPHFPEPVSSSTSSPFFPGLPSHSPVTVPRSSPVNGGSRHNSSPPLSKPKPSLPPRTQSIYNSSTPVKPQPSASSVGTSSSSILPPPPSASVSLPFSRGSGSSGPLRPPSRTSSGALFTSSPGLPPPPPLLQAEREGRRSVPGAENNPAGRSTPGGPAAP…
>Fbrs_Ipunctatus_Catfish_NCBI/1-1279	New	Ictalurus punctatus	XP_017338702.1	MDGPSRSGGLRQSRRSRSQRDRERRRRRADLGASSPSSGSEQERCRDSLLGASNGECRPVFPGARHRPPRRRKRESVSCEEDIIDGFAIASFISLEALEMDCSLKPPERAGMFMERGSKRKRGLDENGGPLTEPEEGAPATYTTSSWEKRRNEKKKREAKVSGNLMETGYICDAESESGDKASDNDMEPTFTVSTREVSSNPVILASPVSNGCSGPPRLSVTPRVSGLERSQERSLELPYPEATSTSSSLLLPRSPASVSTSLAEQNGNAAPHHRHDCSPSQHKSKSFFSFPGRSQGVYGMGTNNRNSTSVKPPSSSTSSSSIRPPTPSSVPTSVSAGRGPSGPSGVLRPSSRPSPGALFTPPPGLPPPPPLLQVSPRSSADPELLRQELNSHFLASQG…
>Fbrs_Kmarmoratus_Killifish_NCBI/1-1265	New	Kryptolebias marmoratus	XP_017291998.1	MEGPSRSAGLRHNRRSRSQRDRERRRRRVDLAEERATSLSSGSDREARGANSVLGPGGRECRPGFGRHRPPRRRKRESVSCEEDIIDGFAIASFISLEALEMDCSLKPSQRTDMLGRRNKGKRGPEENGGGPLSEPEEGAPQSYSSSCWKKSRNKRRKIEGPHLETGYICDTESDAGDKASDNEMDPVFTVSTRKVVEPAPANMSTSVAKTCPSLTARCGGMSRLMVTPRVSGLERSQEKSLEPHFPEPVSSSTSSVYLPRRSSHSPVAASGAVPRPSPMNGNSTRHNGSPPLSKPKLLLPLPPRSHPIYNRSSTPVKPPSSASSVASSSSSMRPPTPSTSVSLPYSRGSGSSGPLRPPSRANSGALFTSSPGLPPPPPLLPPANSTAAEREGRRSVPG…
>Fbrs_Xlaevis_ACFrog_NCBI/1-893	New	Xenopus laevis	XP_018093085.1	MEAQSYISAARPGHRVPRRRSKAQRDRQRGPSPANSSSSASPAPELWPRPQRKRRKRRSTDNVNLKEEDLIDGFCISSYGSLEAMQCSFQRDFSTNSAPHEQPYRKRPPGKRKRSDGASSEDMGASGPENRVSKNKDQRDHKGHKDQKRNWPAHDAQEECAQHIGPPGVINQDCLHCCLDTGYICDAESSCDEKAPSDDLALSFTISTSAASVSLCGVRPKLSVLSEISGLGRSCEKSQEPECEPLLPQQCPTPAPQRTPIVTPKPPPSTSPKAQPAPVMPPPTTSLDSGLNSRCSFPKPVSVPQMSPRPPTPSRSLSGHSVPQSFSSALRPHHHLSLFAPPPAPALPPPPPLLQVTGHPASAVTTVLSEHDVIGQEMGSRFVAAPGGGGELSAAARPM…
>Auts2_Lanatina_DucksTongueBarnacle_NCBI/1-1099	New	Lingula anatina	XP_013416597.1	MEKEGKERKVRQPRREKTPKSKEKVRPDSPGYVDEEHNLSPPPKPSKDKGKGKNKLKNNASNAAFEEDIIDGFAIMSCKTFEDLEMLVKNESSKSNNLPTSSTSASEGRAPSEETKTDIEATLPTENKIAQKLQAKKKAHSSNSTKKMNQGLTKCKEEESCNQVLETGTVNGPQRSTSRDHLSDVSSIQSSSGKGYICDSESGDERASDVGSDLFNNTRHTRDNNVSGSSSKSSTPVTVSSQANTPAPKEPPLTVLNPARPPEERERESEKENKGINHTHLPNSHCSSSSSSSISSCNSSSNSSIPSHSRGNSWGSPSANSFHSVSRHLTPTPNLSLPSRHTPTFRHTPPSLHPHHQSPHSVTPMFAPPIPPPPPLTSTSLGLPSNLPSTPFGADSISS…
>Auts2_Bbelcheri_BelchersLancelet_NCBI/1-1207	New	Branchiostoma belcheri	XP_019617514.1	MDSEARQRSQRQRRRERARELQQQREREREAQLQAARERERNVQQPEGEGGEDRENSRPAPRPASRPASRQSAEEDTSPPAHRERPRPRPRKQRRESHSASSQEEDIIDGFAISSFSSMDALENESPNKLVDRRNRDKAPARRGMEDGENGKAQKRRKKTKMRSSYHGKTDDENTRPEGTNANGPSQRASSRDRLSDASTHSSSGRGYMCDSESEDDRNSDAGSENLFRAVTSNPPVTRPAPPTTTLNSSFSISSITANLNHNRDEKREQPVSSAPSGVAVVNNHHSNSYVHSHGHGLSNNHSHSSHSHSHSHSQGLSQSHGHGHTHTHSSHSHSHSQVHNHSRGHEEKEKKRESINRDTAFSKTNSWTSPNHQPPRIGPTPHISPIVGPNPSFSLSLT…
>Mucin-5AC_Blatifrons_SolanumFruitfly_NCBI/1-2497	New	Bactrocera latifrons	XP_018793489.1	MDPHELKPPGPGLLSNSTTNAATSGQQQQLGGSGEQLNLPPPSPQASGTSGINGAIGSLTSISSASGSVGSCANNVNIFYGNVAASHQQRPSPNNTNLDGDSDTESLATMSAKAKAAAAAEQNHNVSATNGHNSGANTAVNNLSVNAKQQRQQKRRRERAQRLQAERENRFANTVNNIPNSGLLYHASSAGSMGEDSNNSNGNFTSSSNGSNNVMPPTDSIASLLLNPPHSPECNSGLMATPSDSXGESLDEDLLSTSSSSTLLLPRDKPPPRPPPPVRRKLPRSPVLEEEIIDGFAILEFKSYEDLEFAIKLGQKRKEKRLSALEELTCTYSIEETKMPKIIDTGQPHPIRGSGALNLPMNNIKDGSNNIRLHSGNGNSANCHPAQTVTSATTVTVQD…
>Mucin-5AC_Boleae_OliveFruitfly_NCBI/1-2489	New	Bactrocera oleae	XP_014093499.1	MDPHELKPPGPGLLSNSTTNAATSGQQQQLGGSGEQLNLPPPSPQASGTSGINGAIGSLTSVSSASGSVGSCANNVNIFYSNVAASHQQRPSPNNTNLDGDSDTESLATMSAKAKAAAAAEQNHNVSATNGHNSGANTGVNNLSVNAKQQRQQKRRRERAQRLQAERENRFANTVNNIPNSGLLYHASSAGSMGEDSNNSNGNFTSSSNGSNNVMPPTDSIASLLLNPPHSPECNSGLMATPSDSEGESLDEDLLSTSSSSTLLLPRDKPPPRPPPPVRRKLPRSPVLEEEIIDGFAILEFKSYEDLEFAIKLGQKRKEKRLSALEELTCTYSIEETKMPKIIDTGQPHPIRGSGALNLPMNNIKDGSNNIRLHSGNGNSTNCHPAQTVTSSTAVTVQD…
>Mucin-5AC_Bdorsalis_OriFruitfly_NCBI/1-2460	New	Bactrocera dorsalis	XP_019848155.1	MDPHELKPPGPGLLSNSTTNAATSGQQQQLGGSGEQLNLPPPSPQASGTSGINGAIGSLTSVSSASGSVGSCGNNVNIFYSNVAASHQQRPSPNNTNLDGDSDTESLATMSAKAKAAAAAEQNHNVSATNGHNSGANTAVNNLSVNAKQQRQQKRRRERAQRLQAERENRFANTVNNIPNSGLLYHASSAGSMGEDSNNSNGNFTSSSNGSNNVMPPTDSIASLLLNPPHSPECNSGLMATPSDSEGESLDEDLLSTSSSSTLLLPRDKPPPRPPPPVRRKLPRSPVLEEEIIDGFAILEFKSYEDLEFAIKLGQKRKEKRLSALEELTCTYSIEETKMPKIIDTGQPHPIRGSGALNLPMNNIKDGSNNIRLHSGNGNSTNCHPAQTVTSATTVTVQD…
>Mucin-5AC_Bcucurbitae_MelonFly_NCBI/1-2471	New	Bactrocera cucurbitae	XP_011192105.1	MDPHELKPPGPGLLSNSTTNVATTGQQQQLGGSGEQLNLPPPSPQASGTSGINGAIGSLTSVSSASGSVGSCANNVNIFYSNVAASHQQRPSPNNTNNDGDSDTESLASMSAKAKAAAAAEQNHNVSATNGHNCGANTTVNNLSVNAKQQRQQKRRRERAQRLQAERENRFANTVNNIPNSGLLYHASSAGSMGEDSNNSNGNFTSSSNGSNNVMPPTDSIASLLLNPPHSPECNSGLMATPSDSEGESLDEDLLSTSSSSTLLLPRDKPPPRPPPPVRRKLPRSPVLEEEIIDGFAILEFKSYEDLEFAIKLGQKRKEKRLSALEELTCTYSIEETKMPKIIDTGQPHPIRGSGALNLPMNNIKDGSNNIRLHSGNANSTNCHPAQTVTSSTTVTVQD…
>Mucin-12_Drhopaloa_Fruitfly_NCBI/1-2401	New	Drosophila rhopaloa	XP_016983568.1	MDTSNASSAKSKTSASASSSSINGLGLGPQNKHILSQDISSVNVNVAAQDEKNETPLSAAAATVLTVVGQTMAKSTAPLAVLHLPPPTATALVQASANISELGSMPRARPSFVSNTSTTEGKPMAVASMPSESASSSEPSCPVAVSMAPSACDFDSDTELSIVAAAAAVSAAAGIDSRSPTSPPPSAASTIMPALGSGGGGTAASLSTMAGSQGGFGAGSGVVAGNTNGHSTSSSSTHLSLNAKQQRQQKRRRERAQRLQAERDSRCNSSSLSGTFIAGSVGVSAISAANVNAAGGQGSLVTPNGGNSSVAIGNGSVAGPGNGMIYHINSAGSMGEDSNNSNGNFTSSSNGSNNLLPPTDSIASLLLNPPHSPECNSGLMATPSDSEGESLDEDLLSTS…
>Mucin-12_Scalcitrans_StableFly_NCBI/1-3144	New	Stomoxys calcitrans	XP_013101568.1	MDGSSSAQDQKPPGSNHLPPNSHSQAVAAQQQQQQNVGGTGNTTGNAGIGGIPTGGGGGSGGIVSGIGIGGIIGSGGTASGLAGQMVIGPATAVAAIGDQLHLPPPTNQSAGAAAPNAMNPNSNHTMGVLIGGSGNLTNTNTSNLSNASGALAAVIAGSGNGPGLNTTTGSFFVNSISSSATAAGSSVLGGSVGPSNSDFDSDTELSIVAAAAAAAAAVANSSATNGYTSNTNNNGNANSNSNSNSSLNAKQQRQQKRRRERALRLQAERDNRSATNTTANSNSNSSTANTANVVNNNTPGNNNNANNSSNPLQFPNVTNANATNNNGSGLVASATSLTSSSSSSSASSGVASTNTTPTSTAVTATTGSNNNNNNNNHHLYHASSANSMGEDSNNSSGI…
>Mucin-12_Mdomestica_HouseFly_NCBI/1-3180	New	Musca domestica	XP_019894801.1	MDSSSSQKDQKPPGSNHLPPNSAHSLAVPPQHQQQQNAVGGSVAGANSSTGGLIVTGGGGQSLGGDQLHLPPPTAAQNAMNSGSNGGSGSGMGVLMAGSTGNLLNNTTSNNSSNLQIMGGTGGAGNIAGSAAGSSGSAGGNFFVNNISGSSAPGAAAAAANNSDFDSDTELSIVAAAAAAAAANSATNGYTSNTNNNGNVSSNSNSSSSLNAKQQRQQKRRRERALRLQAERDNRSATNTTANSNNSAANASSNNNNNNNSSSNNNNNNNGSNNSTNSNNNNSSSNNSTQFPNAIINTTVATNVNNSSGNNSSNANSANNVIGATTLTSSSSSSSSSSSSSSSSSGIASTNTTPTSSAVTATTTGTNNQHLYQASSANSMGEDSNNSSGIFTTSSSSSA…
>Mucin-19_Dbiarmipes_Fruitfly_NCBI/1-2522	New	Drosophila biarmipes	XP_016951830.1	MDTSNASAKSKTSASGGSSINGLGAQIKHISSQDIASSSASVQDEKSESSSSSSSSSSSSSSSSSPQNPSQSQSQSASKGATTALAVLHLPPPTATALVQASANIPDLGSMPRARPSFASNASSTNASASASTSTTSCSASSATDGGKPMAVAAIPPESISTSEPTCCPPGSAASSMASASACDFDSDTELSIVAAAAAVSAASAGIDSRSPSSPPPAPATGMMPSLGSSAGGGATPLAGNQSGFGAGSGALVGNTNGHSTTSSSSTHLSLNAKQQRQQKRRRERAQRLQAERDSRCNASSLGGTFIAGSSVGAGSAMSAANGGGAGAATGVGPGGGLVTPSGGASAAMAMGNGSAAGPGNNNGIIYHINSAGSMGEDSNNSNGNFTSSSNGSNNLLPP…
>Mucin-19_Dficusphila_Fruitfly_NCBI/1-2475	New	Drosophila ficusphila	XP_017050796.1	MDTSNASAKSKTSASGSSSINGLGTQIKQISQTSSSSSQDIASAGNVAPQDDKNRGGDDSSNPTSATVLSSVVGPNMTKSTTNPGLAVLHLPPPTATALVQVQTSANISELGSMPRARPSFVSNTSTTEGKPMAIPSESASASEPSCPVAVSMAPSACDFDSDTELSIVAAAAAVSASAGIDSRSPTSPPPAGSTIAPSLSSGPCSVASMAGNPAGFGAGSGAPLASNTNGHSTSSSTHLSLNAKQQRQQKRRRERAQRLQAERDSRCNSSSLSGTFIAGSSVGVSGGAGAMSASANVNVGGGGGVGGQGNLVTPSGVGVGGSSSSTVAMGNGSAAGPGNNGMIYHINSAGSMGEDSNNSNGNFTSSSNGSNNLLPPTDSIASLLLNPPHSPECNSGLM…
>Mucin-19_Dsuzukii_SpottedWingFly_NCBI/1-2461	New	Drosophila suzukii	XP_016941925.1	MDTSNASAKSKTSASGGSSINGLGTQIKHISSQDIGSTSVSVQDEKSESSSSSSSSSSSPQSTLHPVVGQHQNPTLNQNHQLNPNQSQNQNQNPSQSQSISKGSTTALAVLHLPPPTATALVQASANIPDLGSMPRARPSFVSNSTSTTSSSTTTSSSSSTTDGGKPMAVAAIPPESISTSEPTCCPPASAVNSMASACDFDSDTELSIVAAAAAVSAASAGIDSRSPSSPPPAPASALMPNLSSSAGGGAATMAGNQAGFGTGSGTLVGNTNGHSNTSSSSTHLSLNAKQQRQQKRRRERAQRLQAERDSRCNASSLGGTFIAGSSVGAGSAMSATNGSQGGAGVGGGVGPGGGLVTPSGGGSAAMTMGNGSTAGPGNNNGMIYHINSAGSMGEDSNN…
>Mucin-19_Dtakahashii_Fruitfly_NCBI/1-2466	New	Drosophila takahashii	XP_016996110.1	MDPSNASAKSKTSASASASASASASSSSSSSSINGLGTQIKHISSQEIVTGTGSSGSSGSAVQDEKSEASSPAVVGQNQNPHQNQSISKGSATSALAVLHLPPPTATALVQASANIPDLGSSMPRARPSSSSASSSSSSSSVTDATGSGKPAIPPDSQSLEPNNTCPPVMAPSACDFDSDTELSIVAAAAAVSVSASPQSPPPAVATLGLGGGGAVTVMPAVTGNGNTNTNGHSTTTSSSSNHLSLNAKQQRQQKRRRERAQRLQAERDSRCNASSLSGGTFIAGSSVAASSAVNGGPVGGVGGGLPASSTVASMGNGSTAAGPGNNGLIYHINSAGSMGEDSNNSNGNFTSSSNGSNNLLPPTDSIASLLLNPPHSPECNSGLMATPSDSEGESLDED…
>Mucin-19_Rzephyria_ZebraFruitfly_NCBI/1-2447	New	Rhagoletis zephyria	XP_017471026.1	MDPHELKPPGPGSITNSTTHAGTSVPHGQHQQLVGSGEQLNLPPPSPQTSGSSGINGAVAPLTSSISSASTSVSGCSGNVRALYGTVAGPSNTNNDGDSDTESLATMSAKVKAAAAAEQNHTLPATNGHNGGASTAVNNLGLNAKQQRQQKRRRERAQRLQAERENRFANTANNVPNSGLLYHASSAGSMGEDSNNSNGNFTSSSNGSNNVMPPTDSIASLLLNPPHSPECNSGLMATPSDSEGESLDEDLLSTSSSSTLLLPRDKPPPRPPPPVRRKLPRSPVLEEEIIDGFAILEFKSYEDLEFAIKLGQKRKEKRLSALEELTCTYSIEETKMPKIIDTGQPHPIRGSSGLNLPINNIKDGGHNIRMMSNNIISSNCHPAQTVTSSITATVPESPL…
>DDB_G0274915_Delegans_Fruitfly_NCBI/1-2534	New	Drosophila elegans	XP_017110853.1	MDTSNASSAKSKTSASASSSSSINGLGLGLGAQNKHISSQENANVAGQDDKNDAQIQTPLAASAGAAGAAAAAAAATAAGTVLTVVGHDRNSSKSTAPQSALLHLPPPTATALVSHQASANISELRARPSFVSNTSTTEGKPMAIPSESASSTSEPSCPAVVAASMASSACDFDSDTELSIVAAAAAVSAAAGIDARSPTSPTPSAASTIMPALSSAAGGGTAASLSLATMAGSQGGGGGFGAGSGAVGAGNTNGHTTSSSNSTHLSLNAKQQRQQKRRRERAQRLQAERDSRCNASSLSGGTFIAGSVGVSGMSAASGVNAAGGVGGAGQGGLITPSGGNGGNGGGGSSSVAIGNGLAAGPGNNGMIYHINSAGSMGEDSNNSNGNFTSSSNGSNNLL…
>Spen_Ccapitata_MedFruitfly_NCBI/1-2561	New	Ceratitis capitata	XP_004536121.1	MDPHEIKPPGPGITNSTINAGSTGQHGQQHQLGGSGEQLNLPPPSPQAIGTAGINGATGSLTTSIPSASSSVSGCNSNANILYNNANSSHQQRPSNNTNNDGDSDTESLASMSAKAKAAAAAEQNHTASATNGHNCGTSTTVNNLNVNAKQQRQQKRRRERAQRLQAERENRFANSVNNVPNSGLLYHASSAGSMGEDSNNSNGNFTSSSNGSNNVMPPTDSIASLLLNPPHSPECNSGLMATPSDSEGESLDEDLLSTSSSSTLLLPRDKPPPRPPPPVRRKLPRSPVLEEEIIDGFAILEFKSYEDLEFAIKLGQKRKEKRLSALEELTCTYSIEETKMPKIIDTGQPHPIRGSSALNLQINNIKDNSNNIRLLSSNSNNINCHPAQTVTSSTNVTV…
>Serine-richAdhesin_Deugracilis_Fruitfly_NCBI/1-2430	New	Drosophila eugracilis	XP_017082042.1	MDTSNASAKSKTSASGSSSINGLGPQIKHISSQDIGSTVAAVQDEKSEQSREQSTVLTVVGQSISKSSTALAVLHLPPPTATALVQSSANIPDLGSMPRARPSFSSNITTTTTTTSDGGKSMAVAAIPPESTTTSEPTCPPVSSVSMAPSACDFDSDTELSIVAAAAAVSASAGIDSRSPTSPSPAAASTIMPTLGSSAGGGTASMTGNQVGFGAGSGAVAAGNTNGHNTTSNNSSNHLSLNAKQQRQQKRRRERAQRLQAERDSRCNASSLSGTFIAGSSVGVNSSMSAANGGQGGSLVTPSGGGGGGQSSAVAMGNGSAAGPGNNGMIYHINSAGSMGEDSNNSNGNFTSSSNGSNNLLPPTDSIASLLLNPPHSPECNSGLMATPSDSEGESLDED…
>Auts2_Ptroglodytes_Chimpanzee_NCBI/1-1259	Updated	Pan troglodytes	XP_519135.4	MDGPTRGHGLRKKRRSRSQRDRERRSRGGLGAGAAGGGGAGRTRALSLASSSGSDKEDNGKPPSSAPSRPRPPRRKRRESTSAEEDIIDGFAMTSFVTFEALEKDVALKPQERVEKRQTPLTKKKREALTNGLSFHSKKSRLSHPHHYSSDRENDRNLCQHLGKRKKMPKALRQLKPGQNSCRDSDSESASGESKGFHRSSSRERLSDSSAPSSLGTGYFCDSDSDQEEKASDASSEKLFNTVIVNKDPELGVGTLPEHDSQDAGPIVPKISGLERSQEKSQDCCKEPVFEPVVLKDPCPQVAQPIPQPQTEPQLRAPSPDPDLVQRTEAPPQPPPLSTQPPQGPPEAQLQPAPQPQVQRPPRPQSPTQLLHQNLPPVQAHPSAQSLSQPLSAYNSSSL…
>Auts2_Acarolinensis_AnoleLizard_Reconstructed/1-1256	Missing Exon 10 reconstructed	Anolis carolinensis	N/A	MEGRKKRRSRSQRDRARRSPHGLQPERAALGATEDGDPPRRPRRPPLLPPPWLFSSSGSELEHRGPPTSSRPRPPRRKRRPSSSPEEDIIDGFAMASFVTLDALEKDVVVKPHDPVEDHQDLLVKKKRNMITNGLSYHLKKNSLHDHHYSSDRENDHNLCQHLRKRKKLLKGLRQLNPGQNSCRDSDSESASGESKVFHRSSSRERLSDTSTSSSLGTGYFCDSDSDQEEKASDAGSEKLFNTTAKKDTDLGVGSLKENEEEDARTLSVPKISGLERSQEKSQDSDKDPLLDLVVPQNLCPQVSQPSIPPHLELPSETHSPKPAVIQRSEPSHSSQPEATQKLQSSEVDQHPSAPPPQAQHPLRPLSPGQPANQSLPSSQLRPPSCSLAQQLSSYNSSS…
>Auts2_Elucius_Pike_NCBI/1-1297	Updated	Esox lucius	XP_019904070.1	MDGPRSSGLRKKRKSKSERDRGRKSNGIRNSNHTRGGSVGLCYSSDSEREEGGRNPSSSRPRPPRRKRKESTSAEEDIVDGFSISGFMTLEALETDLSLKPQERRMNQENPEENQAGPPLSKKKPCRFPNGFSLDPRKAHNNHHNIHNHHQHSDQENNNPRLAPHTYGKKKKKNSLQKKPRPLKPGQNNSKDSDSESVSGGSKPSVGSSSRERLSDCDSESDQEDKGSDASSEKFFSTAAVKVPDFGVDALSTNDSLERGGLGLSKVSGLERSQEKSQESCREVPAPPPRPSAPKQPLPPQPHAASRGRPLPPSPPACQAPLHQPPRSEAPLRPQIPAALPLAQGQEPPQAPPPRPQNQPEPLSHPRPPPTPSLQPHLPSPALPAHHPSQSPAGPHRPP…
>Fbrsl1_Ogarnettii_Galago_NCBI/1-1030	Updated	Otolemur garnettii	XP_012662487.1	MEAKVRPSRRSRAQRDRGRRREAARDARAQSPSSGDEPEPSPGKENAGLRGAPPRATPAPRAVRPPRRRRRESSSQEEEVIDGFAIASFSTLEALEKDMALKPQERKEKWERRLMKKPRESENCPPAEPSEHRRPLEAGSPRQDLEPACDGGPRKVPLQPSKQMKVTVSKGGDRDSDDDSILEATSSQRSSSRDQLSDSSAQAVSGRGYSCDSESGLDDKASVGSEKLFAPAADKGPSQHEKPEAKAGAVPKVSGLERSRELSTGCFPPASPAPLAPCPGAPPVLASSLVKKEAPAPPRHTLQPPPAPPQPRGVLQTHVPASLGAFAGPGPGPAVPHSLHGLRSSSTGSGAALGPAKHVSLSQHGPGPHLSTSHLALRSQAQHQHHAAAMFAAPATLPP…
>Fbrsl1_Btaurus_Cow_NCBI/1-1029	Updated	Bos taurus	XP_015322570.1	MEAKVRQSRRSRAQRDRGRRREAARDARDQSASSGDEPEPGPGKENTGLPRAPPPRAAAARPPRRRRRESSSQEEEVIDGFAIASFSTLEALEKDMALKPHERKEKWERRLVKKPREAENCPSAEPSENGRPLEAGSSEQDLETPCDRGKKKVPLQPTKQMKVAVSRGGDHNSDGDSFREATSSRRSSSRDQLSDSSAQAVSGRGYSCDSESDGDDKASVGSEKLFAPAADKGHTLGEKSEAKTGAAPKVSGLERSRELSTEPPFLAPVRSPAPVLPSASTAASPLVKKEAPALPRLAPQLPPASSQPRAPLLTHVPLPQGVFPGPGPAAHNGLHSLSRSSSASSGASLGLAKHASLSPHGPGPHLSTSHLALRSQAQHQHHAAAMFAAPPTLPPPPAL…
>Fbrsl1_Mochrogaster_PVole_NCBI/1-1037	Updated	Microtus ochrogaster	XP_013205154.1	MEAKVRPSRRSRAQRDRGRRREAARDVRAQSPSSGDEPEPSPGKENAGVRGAPSQRPTPLRAARPPRRRRRESSSQEEEVIDGFAIASFSTLEALEKDMALKPHERKEKWDQHLIKKPRESENCPSAELSENRQPLEVGSPGQNAEPTSDEGTKKIPLQPSKQMKVTMARGGGQNSDDDSVLEASSSQHSNSRDQLSDSSAQAVSGRGYSCDSESGVDDKASVGSEKFFTPASDRGSGKGEKSEAKAGPVPKVSGLERSRELSTESLLPDTAPAPSGPLPGARDSPLVKREAPIVPHHLSQSQLTPQHRGSLPTHVPLSLGAFVGPGSGQVAPNSLHLHSLSRSSSTVSGTPLGLAKHVTLSQHVTLSPHGPGPHLSTSHLALRSQAQHQHHAAAMFAA…
>Fbrs_Saraneus_Shrew_NCBI/1-992	Updated	Sorex araneus	XP_012789827.1	METAAAAAPGPGWAAEGERRRRRCSRRDRDREQRRRRGPGGDAPPALVAAPRGSSSSSSPPPPARPWSSASSGERPGGPRRRRPRPRPRPPRPRARKRPAGSGSRGEEEEEEEGGADDGEAEEEAEEEEEEEEDVIDGFAIASFASLEALQKDASLQPPERLEHRLKHSGKRKRGGSSGATGEPGDSSDREPGRPSGDRARKWPNKRRRKEASSRHSLEAGYICDAESDLDERASDDDLDPSFTVSTSKASGPLGAFNGNCEAKLSVVPKVSGLERSQEQPPGPDPLLVPFPPKEPPPPPAPRPPVSPPATLPAAPSLPPPAQPQLQLRVSPFGLRTSPYGSSLDLSTGSSSRPPPKAPAPPVAQPPPSSSSSSSSSSSASSSSAQLTHRPPTPSLPLP…
>Fbrs_Xtropicalis_WCFrog_NCBI/1-893	Updated	Xenopus tropicalis	XP_012825511.1	MEAPSHISGARPGHRVQRRRSKAQRDRQRGPSPANSSSSTSPAPELWPRPQRKRRKRRGADNVNFKEDDLIDGFCISSYGSLEAMQRDFSANSAPHEEPYRKRPPGKRKRSDEASSEDPGASGPENRVAAYKGPRDCKGLKDQKRNWPAHNAQEGCAQHVGPPGVISQDCLHCCLDTGYICDAESSCDEQTPRDDLALSFTISTSTASVSLSGGRPKLSVLCEISGLGRSCERSQEPECEPLLPQLCPTPLPPRTPLPPPKPPPSTTPKAQPAPAVPAPTVGLDLGMNSSSRCTFTKPLSVPRMSPRPPTPSRSLPGHSAPQGFSSALRPQTHHHLSLFAPAPAPALPPPPPLLQVTGHPASAVTTVLSEHNVIGQEMGSRFVAAPGAGAELSAAVRPM…
>Auts2_Mochrogaster_PVole_NCBI/1-1269	Removed expired	Microtus ochrogaster	XP_005344727.1	MDGPTRGHGLRKKRRSRSQRDRERRSRAGLGTGAAGGGGTGRTRAPSLASSSGSDKEDNGKPPSSAPSRPRPPRRKRRESTSAEEDIIDGFAMTSFVTFEALEKDVAVKPQERVEKRQTPLTKKKREALTNGLSFHSKKSRLSHSHHYSSDRENDRNLCQHLGKRKKLPKGLRQLKPGQNSCRDSDSESGSGESKGFHRSSSRERLSDSSAPSSLGTGYFCDSDSDQEEKASDASSEKLFNTVLINKDPELGVGPLPEHDNQDAGPIVPKISGLERSQEKSQDCCKEPVFEPVVLKDSHPQLPQLPQLPSQPQAELQLQIPSPDPDLVQHTEAPPQFPPPSTQPAQGPPEAQLQPAPQPQVQRPPRSQSPSHLLPQALPPVQSHPSSQSLSQSLSQPLS…
>Auts2_Oaferafer_Aardvark_NCBI/1-1223	Removed missing region Exon 1	Orycteropus afer afer	XP_007940698.1	MDGPARGHGLRKKRRSSSSGSDKEDNGKPPSTAPSRPRPPRRKRRESTSAEEDIIDGFAMTSFVTFEALEKDVALKPQERVEKRQTPLTKKKREALTNGLSFHTKKSRLSHPHHCGSDRENDRNLCQHLGKRKKMPKGLRQLKPGQNSCRDSDSESASGESKGVHRSRSQERLSDSSAPSSLGTGYFCDSDSDQEEKASDANSEKLFNTVVNKDPELGVGTLPEHDSQDAGPIVPKISGLERSQEKSQDCGKEPIFEAVVLKDPCPQVPQPHPLPPAEAQPRAPSPHPDLVQRPEAPAQAPPPSSQPPQAPPEAQLQPAPQPQAQRPPRPQSPGQLPHQTLPPVQAHPSSQSLSQPLSAYSSNSVSLNSLSSSRSSTPAKTQPAPPHVSHHPSASPFPL…
>Auts2_Oorca_KillerWhale_NCBI/1-1218	Removed missing PR1	Orcinus orca	XP_004269067.1	MDGPTRGHGLRKKRRSRSQRDRERRSRGGLGAGAAGGGGAGRTRAPSFASSSGSDKEDNGKPPSSAPSRPRPPRRKRRESSSAEEDIIDGFAMTSFVTFEALEKDVALKPQERVEKRQTPLTKKKREALTNGLSFHSKKSRLSHPHHYSSDRENDRNLCQHLGKRKKMPKGLRQLKPGQNSCRDSDSESASGESKGFHRSSSRERLSDSSAPSSLGTGYFCDSDSDQEEKASDASSEKLFNTVIVNKDPELGVGALPQHDGRDAGPIVPKISGLERSQEKSQDCGKEPIFEPVVLKDPRPQVPPPQPQAEPPPRAPSPDPSPGPLPPQALPPAPAHPSAQSLPQPLSAYNSSSLSLNSLSSSRSSTPAKTQPGPPHASHHPSASPFPLSLPNHSPLHSF…
>Auts2_Xtropicalis_WCFrog_NCBI/1-1240	Removed expired	Xenopus tropicalis	XP_002935848.2	MDGPRCNGFRKKRRSKSQRDRDMRSKSGLGVARTGSLLSSSGSEKEDNENPTGSSLPRPKPPRRKRKESSSAEEDIIDGFAMTSFVTFEALEKEGALMPEETDEKQQTPLTKKKREILSNGLPYKSQKNNKLSPNYGSDRENDRSLCQHLHKMRRKPTGLAQLKARQNNCRDSDIESPMKETKPSKRNASRERLSDSSAASSLGTGYFCDSDSDQEEKVSDASSEKLFHTISNNDTELGVRLLTTRGSKNATGQVVPKVSGLERSQEKSQDSDKELQLDVLVSKDPILPSLPVVHADLESRPILVSPGPTLDSCTEIPLQTQSEFPHVTLDHEAPSQPQAPVQKAPKPQLLSQTPVLPSPPTVQQRPPSQNLPQSLCSYNSSSLSVNSLSSSRSSTPAK…
>Auts2_Charengus_AHerring_NCBI/1-1148	Removed missing Exons	Clupea harengus	XP_012693190.1	MPRQIGRLARALAETRRSLFVPATDVPDFGVDPLHTNASQELRGLGVPKVSGLERSQEKSQDNGREPPPPAPAANAAPQPKPRAPVPVPPRLRPHPLQSRCQPRNLPAYGSSLSLNSLSQHPQARHHQQPLQQAARPSPPRRPPSPSATLPLAQGHEPSQAAPPRPQLLPEPPSHLHPRPPPTPSPALPGHQRPLSRCQPRNLPAYGSSLSLNSLSSSRSSTPGKSHSGPPPPTPPPHLPSHQSAPPGAGASFPLPLPANPAAPHTFPSPHPPHPSMFAPPAALPPPPPLTSNTLPAPGHPAAASAYSEQDLLRQELNNRFLASQSADRGASLGPPPYLRTEFHQHQHQHQHQHQHTHQHTHQHTFTPFQHPAIMPTPAPPMVRTSPARNFEKFPTKVD…
>Auts2_Oniloticus_NileTilapia_NCBI/1-1278	Removed missing Exon 10	Oreochromis niloticus	XP_005471957.1	MFPMKDMDGPRSSGLRKKRKSRSERDRERRSNGIQSNHVKGSVFRFSSDSEREGDREPSSSRPRPPRRKRKESTSAEEDIIDGFSITGFVTLEALEKNMALKPQEGRDNQAGSLHKKTPSRVPNGLSLEPCRNNFHHQSSDQENNPRLAHSQGKKKKHLNKKHTMLKPGQNNCKDSDSESVSEESKPSIRSSSRDRLTDCDTESDQDDKVSDASSEKFFSTAAVKVPDFGIDVLSTNGSQEPHGPGLLKVSGLERSQERSQESCRDTQLPVPSTPNPPLSPPTLPVSLPQPQPQPSIPHTLSPLRTQPNGPTQPLNHLPPRSEALPRPQSPAALPLAQGQEPSPTPPPRHQHQPEVLSHPRPPPTPSLHPHPPSPALPNHHSHQQHPIQSGSHRPPSRC…
>Auts2_Pmajor_GTit_NCBI/1-1264	Removed low quality	Parus major	XP_018864105.1	MDGPARCNGLRKKRRSRSQRDRERRAKGGRRGCASGGAAGPGAAALSSSGSEKEDNGPPPPSRPRPPRRKRRESSSAEEDIIDGFAMSSFVSFEALEKDIALKPQERVEKRQNPLAKKKREALTNGLSYLPKKNRLHHHQYSSDRENDRNLCQHLGKRKKLPKGLRQLKPGQNSCRDSDSESASGESKGFQRSSSRERLSDSSAPSSLGTGYFCDSDSDQEEKASDASSEKLFNAVTNKDKELGVGALADNADPGARGPAVPKISGLERSQEKSQDSSKDPILEPVVPKDPHPQVTPPPLEPPSQGLCPSPALAPRPEAPAPPXXXXSQPPAGQHPPRPQSPLPPTHPALPAVQPHPQSLSQPLSAYNSSSLSLNSLSSSRSSTPAKSQAPPPHISHHP…
>Auts2_Nnippon_CIbis_NCBI/1-1252	Removed short	Nipponia nippon	XP_009463101.1	MEMKDMTFLSHTSVGGEEGDARSTCLAGGLEEAPGYGDEKGKRQGRRLRQSPGAYPRNTLAVALSRDALQSFICFLLEANFYRETAVRMLSTEEMVTSSVETAGYTIKCALNKDVALKPQERVEKRQNPLAKKKREALTNGLSYLPKKNRLHHHQYSSDRENDRNLCQHLGKRKKIPKGLRQLKPGQNSCRDSDSESASGESKGFHRSSSRERLSDSSAPSSLGTGYFCDSDSDQEEKASDASSEKLFNAVTNKDKELGVSTLAENDDPGARGPAVPKISGLERSQEKSQDSSKDPVLEPVVPKDPCPQVTQPLAQPQLEPQPEAPCPSPALAPPQLPPAPEEAARPPAPQPPVQHPPRPQSPVQPAHPNLPAVQPHPASQSLSQPLSAYNSSSLSLNS…
>Auts2_Ccanorus_CCuckoo_NCBI/1-1163	Removed short	Cuculus canorus	XP_009565331.1	MPPDIWKSAWKDVALKPQERVEKRQNPLAKKKREALTNGLSYLPKKNRLHHHQYSSDRENDRNLCQHLGKRKKIPKGLRQLKTGQNSCRDSDSESASGESKGFHRSSSRERLSDSSAPSSLGTGYFCDSDSDPEEKASDASSEKLFNAVTNKDKELGVSTLAENDDPGARGPAVPKISGLERSQEKSQDGSKDPILEPVVPKDPCPQVTQPLAQPQLEPQPEAPCPSPALAPRPEAPAPPPPPPATQLPPAPEEATRPPVPQPPIQHPPRPQSPVQPAHPNLPPVQPHPASQSLSQPLSAYNSSSLSLNSLSSSRSSTPAKTQAPPPHISHHPSASPFPLSLPSHSPLHTFTPTLQPPAHPHHPNMFAPPTALPPPPPLTSGTLQVPGHPAGSTYSEQD…
>Auts2_Cbrachyrhynchos_ACrow_NCBI/1-1047	Removed short	Corvus brachyrhynchos	XP_008632728.1	MEAPGPSSQKDVALKPQERVEKRQNPLAKKKREALTNGLSYLPKKNRLHHHQYSSDRENDRNLCQHLGKKKKLPKGLRQLKPGQNSCRDSDSESASGESKGFQRSSSRERLSDSSAPSSLGTGYFCDSDSDQEEKASDASSEKLFNAVTNKDKELGVGALADNDDPGARGPAVPKISGLERSQEKSQDSSKDPILEPVVPKDPRPQHPPRPQSPLPPAHPALPAVQPHPQSLSQPLSAYNSSSLSLNSLRFAPPTALPPPPPLTSGTLQVPGHPAGSTYSEQDLLRQELNTRFLASQSADRGASLGPPPYLRTEFHQHQHQHQHTHQHTHQHTFTPFPHAIPPTAIMPTPAPPMFDKYPTKVDPFYRHSLFHSYPPAVSGIPPMIPPTGPFGSLQGAFQ…
>Auts2_Aplatyrhynchos_Mallard_NCBI/1-1119	Removed short	Anas platyrhynchos	XP_012953220.1	MSVTQKRDHLWLWCLQGRNQDPPFTVWAAVKQIKKDVALKPQERVEKRQNPLAKKKREALTNGLSYLPKKNRLHHHQYSSDRENDRNLCQHLGKRKKLPKGLRQLKPGQNSCRDSDSESASGESKGFHRSSSRERLSDSSAPSSLGTGYFCDSDSDQEEKASDASSEKLFNAVTNKDKELGVSALAENADPGARGPAVPKISGLERSQEKSQDSSKDPILEPVVPKDPCPQAAQPLAQPQLEPQPEAPCPSPPLSAYNSSSLSLNSLSSSRSSTPAKTQAPPPHISHHPSASPFPLSLPSHSPLHTFTPTLQPPAHPHHPNMFAPPTALPPPPPLTSGTLQVPGHPAGSTYSEQDLLRQELNTRFLASQSADRGASLGPPPYLRTEFHQHQHQHQHTHQ…
>Fbrsl1_Clupusfamiliaris_Dog_NCBI/1-1181	Removed ~divergent -PR1	Canis lupus familiaris	XP_013963208.1	MEAKVRQSRRSRAQRDRGRRREAARDGREQSASSGDEAEPGPGKENAGLPRAPPPRAAAARPPRRRRRESSSQEEEVIDGFAIASFSTLEALEKDMALKPQERKEKWERRLAKKPREAENCPSAEPSENGHPLEIGSPEQDLEPACDRGKKKVPLQPTKQMKVTASRGGDHHSGDDSFHEATSSRRSSSRDQLSDSSTQAVSGRGYSCDSESEGDDKASVGSEKLFAPAADKGANHFVVPDSYPGQRCSRECIHPIRGQERLLSPSLSVMTVVQSRCPWTQYREGAVLLGGAIWMGLDTSGLTAQTGPTLGEEAGPPKVSGLERSRELSAEPPILPPAGPASGALASPPVKKEAPALPRLTPQPPPAAPQPRAPLPTHVPLPLGAFAGHGHGHGHGHGR…
>Fbrsl1_Acarolinensis_AnoleLizard_NCBI/1-1258	Removed ~divergent -Exon 9	Anolis carolinensis	XP_016852261.1	MEGKIRQSRKSRSQRDRVRRRDPSGRGQANLQSPSSASEREASPGKENAGQNGAQPKSQAPGARALRPPRRRRRESSSQEEDFIDGFAIASFSTMEALEKDMSLKPQERKEKWDRHPGKKPRESEHCVSAEPNEKSQNKDAGSSGRETDRGKERVKKKIPFKVHKQMKVPAKRSSRNSEDDSIREATSSQLSSSRDCLSDSSAQSLSGKGYSCDSESDIDDKASEGSERLFSPAATKGPSSNDKAEVKAGGIPKVSGLERSQELNTDVPFVLPLHSPPATTTVVTSNSSAPTSSAQASPLLKKEPRISVPAPPRLTPQPQLHSQPHPRPQSQPQLLPEFRIQPPSHIPPSLSYQVHHQVAHNGLNNISRSSSASSATSISLPKHLPLSPQIPPHHPSGP…
>Fbrsl1_Cmilii_Ghostshark_NCBI/1-1255	Removed ~divergent -Exon 9	Callorhinchus milii	XP_007899953.1	MEGPRCSGLKQSRRSRSQRDRVRRREAASRNARPHSPSSGSEREGKGRNTSPGKTAANPASSRSCRPPRRKRRASSSQEEDIIDGFAIASFTTLEALEKDLALRPQERNEKWEKQVGKKPREVENGMLAEPSENGHENGNGTSDRERDQGRERTKKKVPLKNFTQMKVSSNRNGRNSEDDSVREANSSQRSSSRDKLSDRENYRKLQEQSICRIHYRGPQQNKKATILSTSTHNKEMSFGTKDVRISKAEKAFSTQRVNLPTKQSSAHSFSGRGYSCDSESDIDDKASDVGSEKLFSPAPSKGSSFTGSSLTSNEKPETKRSGVPKISGLERSQEQSKEVPFIPLVPSPPPPVIIPPVSIACVPHRTASPAVKEVVHQTQPRPRQPTPQLQPPQVQHPP…
>Fbrsl1_Pformosa_AMolly_NCBI/1-1186	Removed short	Poecilia formosa	XP_007557032.1	MKKETKEWWKEKKTTKRQKQEDEDKEEEEENVQPAVDPLENGFLHHAQREQERMNERLLKKTYSKKNKTIKPLAPRPVKLREDETFQEFSRPHRSNSKEQLSESSAHSLSGRGYSVQPAAVALHKCDSESDIDDKVSDVGSEKLFSPTAPKGVPANESSVSKTCGSAKVSGLQRSQEQSNTEVPFAPPVPSPTPASAPTGSPALAAAAAPPELRGSRLPTPPPLSVKKEQQPPPPVPTPPLLKAPPHAPPHLPHPHSHPEPRVLPPPPHHARPVISHQVHHPLQYNSLHDISHSSSPLGLAKQHLPPSPHHHLSGLPSSAPALPLSIANLSTSHYSSLRSPAHRHSAMFATPATLPPPPTLPTNSLVVPGHPAGTPYPEHDLLRQELNNRFLVQSSERG…
>Fbrsl1_Trubripes_Fugufish_NCBI/1-1268	Removed ~divergent -Exon 9	Takifugu rubripes	XP_011613697.1	MDGKLKQGRRCRTKRERVRRLREAGSRDVRSPDPNSSCSDREGHSPGRDAASLAGKKAPHPAAAARAPRPPRRKRRESSSQEEDIIDGFAIASFISLDRLEKKSGVVKAQEKKERWKEKKVAKRQKTEAQEEEEEEENVQPVVDPLENGFLHHAEREQERMNERLLKKTYSKKNKMIKPLSIRPVKVSEGETLQELSRPHRSNSKEQLSESSTHSLSGRGYSVQPAAVALLKCDSESDIDDKVSDVGSEKLFSPTTPKGVPTNESPESKTCSSAKVSGLQRSQEQSNSEVPFTPPVPSPTPASAPTGSPAPAAAAAPLEPPSSRVPTPPPVSVKREQHPPPPIPTPPLLRAPPHPQPHPSHPHSHQESRTLPPPQHHARPIISHQVHHPLYSSLHDISH…
>Fbrs_Efuscus_BBBat_NCBI/1-930	Removed short	Eptesicus fuscus	XP_008151124.1	METRRRRGPGGDAPRALLAAPRGSSSSSSPPPPARPWSSASSGERPGGPRRRRPRPRPRPPRPRARKRPAGSGSRGEEEEEEGGCADDGEAEEEPEEEEEEEEDLIDGFAIASFASLEALQKDASLQPPERLEHRLKHSGKRKRGGSSGATGEPGDSSDREPGRPSGDRARKWPNKRRRKEVSSRHSLEAGYICDAESDLDERVSDDDLDPSFTVSTSKASGPHGAFNGNCEAKLSIVPKVSGLERSQEQPPGPDPLLVPFPPKEPPPPPAPRPPVSPPAPLPATPSLPPPPQLQLRVSPFGLRTSPYGSSLDLSTGSSSRPPPKAPAPPVAQPPPSSSSSSSSSSSASSSSAQLTHRPPTPSLPLPLSNHSFPPPGLRPPPPPHHPSLFSPGPTLPPP…
>Fbrs_Lchalumnae_Coelacanth_Ensembl/1-1187	Replaced	Latimeria chalumnae	ENSLACP00000010450.1	MELPPRGGGFRQSRRSRSQRDRDRRRRSGEARLFSPSSGSEREGPGTAPSSSRPRPPRRRKRESSSCEEDLIDGFAIASFISLEALEKDVALKPPERLEHRLKRSGKRKRNEENGSEQEDQQDESSERDLNQPNGERETRKLCKKRKREGKSVRMSESESLRGENVGPRDGNSRRAGSEGSLQSCLETGYICDTESDSDDKASDDEHEKYFTVSMSNASESNGALNGTCESKLSVIPKVSGLERSQERNQEPEKDPLLVPFLPKESPSQATLSGQPQAAAHTQAEVCSLASGQARPPTPLQALSQPLNQNSLRATPQPKPQTPQNPPQSQQQPKVYPFSCSQSHSAYSGGLGLSSSSRSSTPAKLTAPASQLPHRPSTPSLALSNHSASHGFSSTLRPP…
>Fbrs_Amexicanus_Cavefish_Ensembl/1-1247	Removed missing Exon 4	Astyanax mexicanus	ENSAMXP00000008943.1	MDGPSRSGGVRQSRRSRSQRDRERRRRRADLGPSSPSSASDQELCRGDSLLGASGGECRPVFPGVRHRPPRRRKRESVSCEEDIIDGFAIASFISLEALEMNCSLKPPERAGLGRPNKRKRDVDENGGPLSEPEEGAPATHTNSSVEKRRFEKRKREAKVSGNLMETGYIASDNDMEPTFIVSTREVVPNPVSMASTVSNGCTLLPSNNGPPRLSVTPRVSGLERSQERSLELPYPEVTSTSSSLPSLLPRSTDVAPQANGNGGPHHCHDISPPRHKTKPFLPFAGRSQPAYGLGTNSRSSTSTKTPSSSASSSLIRPPTPSTSVSSGRGPSGAGVLRPSSRPSPSALFTPSPGLPPPPPLLQVSPRSATGSSAGVNVSSASGGPSASTSSSSTSSRSS…
>Fbrs_Tnigroviridis_GSPuffer_Ensembl/1-1229	Replaced	Tetraodon nigroviridis	ENSTNIP00000001096	MEGPSRSTGFRQSRRSRSQRDRERRRRRVNLAQDRATSMSSGSDREACGTNSVLGPGNRECRPGFGRHRPPRRRKRESVSCEEDVIDGFAIASFISLEALEKKCCLKPEDGISNVYCMLIKVERDNFLNSLFFPSHTSYLRMDCSLKPSQRTDLLGRRNKGKRGPEENGGGPLSEPEEGAAHSYSSSCWKNNRKKRRRLEGHPLETGYICDTESDTGDKASDNEIDPVFTVSTRKGMGTSVGKSCPNLPARSGGVSRLLVTPRVSGLERSQEKSLEQHFPEPVCSSTSSAPFSRLPSPITASATVSRPSPFNGNGSPPLSKPKPFLTLPGRSHSIYHNNRYYIPPLWFSDPVFTSLTVFFFVFVFRSSTPVKPPSASAVGSSSSSMRPPTPSARGSASS…
>Fbrs_Oniloticus_NTilapia_NCBI/1-1246	Removed expired	Oreochromis niloticus	XP_013128864.1	MEGPSRNTGLRQSRRSRSQRDRERRRRRVNLAEERATSLSSGSDREACGTNSVLGPGGRECRPGFGRHRPPRRRKRESVSCEEEIIDGFAIASFISLEALEMDCSLKPSQRTDMLGRRNKGKRGPEENGGGPLSEPEEGAPPSSCWNNSRNKRRKIEGQPLETGYICDTESDTGDKASDNDMDPVFTVSTRKVVDPAPSNMGSSVGKSCPSLPVRFGGVSRLMVTPRVSGLERSQEKSLEPHFPEPVSSSTSSPFFPGLPSHSPVTVPRSSPVNGSRHNSSPPLSKPKPSLPPRTQSIYNSSTPVKPQPSASSVGTSSSSILPPAPSASVSLPFSRGSGSSGPLRPPSRTNSGALFTSSPGLPPPPPLLQAEREGRRSVPGAENNPAGRSTPGGPAAPS…
>Auts2L_Acalifornica_CSeaHare_NCBI/1-766	Removed short	Aplysia californica	XP_005111684.2	MFATPLPPAPLPSLAPTASLPTTHPSASGPFSAESLIRNQQDFLHQDLNNRLLAQRDSAPAIALPPSPFVRSETHQHQHQHQHLHNHMHQHSYGGLGTPLVPPTPPLFDKIPKAFETGVFRPSIVPSYGAAFSSLLPPGPSGASLASSLQGAFQPKNLVTPGALLLPYRDRDNKSVGPPPPPPPGLPAPHKKQGKWCALHVKVAWEIYHRQQKLQSHRDGEGGGASGGGLGKGAGPEAKPLEPLLRPPSHLLPGHAPGGGPSMPPGSRPPDIGAPAPSSLLSSGMPPFPRPSPYPPPSLLNPLGFSGLGSSMFAPVRDIAPPHALHPGLSPSPHEWNRLHRTPSSFPSWPKSEAEREKEREKERERELRKEEERERERRSSVNHRLAGLEDSRHKDGGE…
>Auts2LTX1_Bglabrata_SSlug_NCBI/1-1174	Removed short	Biomphalaria glabrata	XP_013085616.1	MVFLPQASTHSGSGQGYVCDVESGDDKASESGSDLYSGIPSTAIVNHLPTNGHSNPCVALTAPTPPPSTSTTPTSLCNGVGGSSNHSPSPVHHQTLVSSTSTTSTTSTSSTSRPGLSVDALTSTSSSVTVIQSTSPYGCQFSPAKNKRPLSPSSQLVIDTSTCARSLQYSKSLKANHTPSHSNKAVPHLLTSSNLQHIQQQPVDSFYQNGPNNIVQPTPSPKSYPNSHFPYPSPVPAGYPALVRPDPLAVVTSPRTEPPCTNVSQSASLITGPSISPASSQPHLITAAHHPHSVRPQHYISPNYSHKPGCPTPPSTWNPAAAIDSGVKSSQPQTPKGLIETLSAGSSRDTIDRDKLRYKDVGSHSSHSHQSKERERETLRAPISVNSSLSSPSFPAPKP…
>HP_Lgigantea_OLimpet_NCBI/1-962	Removed short	Lottia gigantea	XP_009057736.1	MTDIMKGLGQSSERIPTPPIVSVTPLTPPTSTSTVCNGNVSSSPSPPPSTSAEVTTATITTTTSTTSTSIATTATTVVRPPSQPVATPTAATHRRLSPTPPPRHVRPEPPLPPLPPKPKPQIPTHPSPIPIREPVKVTPPSLQKPIRREETRDPRDPQILSHSNSYPFAKPWPSPSPYPSQPSPHLSHTQSPSLHLPHSQSPSLHLSHNQSPSLHSPLHSLHPHHTSPSFPPHISPHPLHHHSTPHSMFAPPTIHHPTPPQITSSSLPAAPSVPGGSPFSHETLRNSDFLHQDLNNRLLAHNRETASSNPLAPPSYIRSEPTSHQHQHLHHHQHQHQHQHMHQHAYGALGTHPASLVPTPPPHLFDKIPKVYDNPLYRPGGLPGLASYPAFSSLLPPGP…
>HP_Obimaculoides_Octopus_NCBI/1-770	Removed short	Octopus bimaculoides	KOF92118.1	ILSPSPHLKSPSPQSKAASSIQQQPPPPPPPPPVPPIVREAPKRTPPSPRALPRRDDPVLTKEKETLPYISKSSVGWTSPTAAQLYSSPIPIPPANLHLPLNSLHTHPGSFSHHPAAPPPTLHPHHSSAAHPATHSMFASPLPPPPTLTSTALQVPANVQSHFADSMSFQANADYLQREVSNRLLAHDRTAPLGPASYMRTEMHQHQHQHMHQHQHTHQHTIGLSTPPFSPSLLPNNAQHLFEKIPRYEPSFYRQGIPGLSYALPSLLTPAAPGTAPLNSGIPGAFQPKTINPGGISSDPALLSLRERVKPGPSPVTPKKTGKWCAVHVQVAWRIYHHQQKQHEAQKGGADTKPVIDPLRPPTHLLPNSNIHRPPDLGSSAQPALISPFMGSTRPPFDS…
>HP_Tsuis_Whipworm_NCBI/1-977	Removed short	Trichuris suis	KFD71183.1	MDIVDSVSVGDVLLCSVKEEGEDEDDMPERTARPMSLPSSLADEEVNVSLPPPPAPSSETAAPVEAPSSQQDPLSSSLDALTSADSKPSAQPESPSSSTTLPPERDDSGKETSKSAPMTAVPSLEAPRQPASEHLVSGFLIVGFRHLDEMQDWIIKHEANRQAVAEACNAKRMEINCVRLKKEKASKKAHRVKKNASSKERDKAAMDVGGEMTPMPVDADGLRKSAEIGRLDGLPPLERLVKEEKDIEPSSAVDASTDANTAKRSGSSPASRGDYDHWSSASSSGRAEHSANVGGNGPKMSAKREASDQQGRPAKSARLDSSSPKAQPSIVDCKASLSLVSQRSCWLLLCGVYFPSRPIASRRTPKSMLNATTSSSSTEWGKAGGAVRVESGLSSSGST…
Array
>AUTS2_Hsapiens_Human_NCBI/1-1259
MDGPTRGHGLRKKRRSRSQRDRERRSRGGLGAGAAGGGGAGRTRALSLASSSGSDKEDNGKPPSSAPSRPRPPRRKRRESTSAEEDIIDGFAMTSFVTFEALEKDVALKPQERVEKRQTPLTKKKREALTNGLSFHSKKSRLSHPHHYSSDRENDRNLCQHLGKRKKMPKALRQLKPGQNSCRDSDSESASGESKGFHRSSSRERLSDSSAPSSLGTGYFCDSDSDQEEKASDASSEKLFNTVIVNKDPELGVGTLPEHDSQDAGPIVPKISGLERSQEKSQDCCKEPIFEPVVLKDPCPQVAQPIPQPQTEPQLRAPSPDPDLVQRTEAPPQPPPLSTQPPQGPPEAQLQPAPQPQVQRPPRPQSPTQLLHQNLPPVQAHPSAQSLSQPLSAYNSSSL…
>Auts2_Ptroglodytes_Chimpanzee_NCBI/1-1259
MDGPTRGHGLRKKRRSRSQRDRERRSRGGLGAGAAGGGGAGRTRALSLASSSGSDKEDNGKPPSSAPSRPRPPRRKRRESTSAEEDIIDGFAMTSFVTFEALEKDVALKPQERVEKRQTPLTKKKREALTNGLSFHSKKSRLSHPHHYSSDRENDRNLCQHLGKRKKMPKALRQLKPGQNSCRDSDSESASGESKGFHRSSSRERLSDSSAPSSLGTGYFCDSDSDQEEKASDASSEKLFNTVIVNKDPELGVGTLPEHDSQDAGPIVPKISGLERSQEKSQDCCKEPVFEPVVLKDPCPQVAQPIPQPQTEPQLRAPSPDPDLVQRTEAPPQPPPLSTQPPQGPPEAQLQPAPQPQVQRPPRPQSPTQLLHQNLPPVQAHPSAQSLSQPLSAYNSSSL…
>Auts2_Nleucogenys_Gibbon_NCBI/1-1258
MDGPTRGHGLRKKRRSRSQRDRERRSRGGLGAGAASGGGAGRTRALSLASSSGSDKEDNGKPPSSAPSRPRPPRRKRRESTSAEEDIIDGFAMTSFVTFEALEKDVALKPQERVEKRQTPLTKKKREALTNGLSFHSKKSRLSHPHHYSSDRENDRNLCQHLGKRKKMPKALRQLKPGQNSCRDSDSESASGESKGFHRSSSRERLSDSSAPSSLGTGYFCDSDSDQEEKASDASSEKLFNTVIVNKDPELGVGTLPEHDSQDAGPIVPKISGLERSQEKSQDCCKEPIFEPVVLKDPCPQVAQPIPQPQTEPQLRAPSPDPDLVQRTEAPPQPPPPSTQPPQGPPEAQLQPAPQPQVQRPPRPQSPTQLLHQNLPPVQAHPSAQSLSQPLSAYNSSSL…
>Auts2_Csabaeus_GreenMonkey_NCBI/1-1259
MDGPTRGHGLRKKRRSRSQRDRERRSRGGLGAGAAGGGGAGRTRALSLASSSGSDKEDNGKPPSSAPSRPRPPRRKRRESTSAEEDIIDGFAMTSFVTFEALEKDVALKPQERVEKRQTPLTKKKREALTNGLSFHSKKSRLSHPHHYSSDRENDRNLCQHLGKRKKMPKALRQLKPGQNSCRDSDSESASGESKGFHRSSSRERLSDSSAPSSLGTGYFCDSDSDQEEKASDASSEKLFNTVIVNKDPELGVGTLPEHDSQDAGPIVPKISGLERSQEKSQDCCKEPIFEPVVLKDPCPQVAQPIPQPQTEPQLRAPSPDPDLVQRTEAPPQPPPPITQPPQGPPEAQLQPAPQPQVQRPPRPQSPTQLLHQNLPPVQAHPSAQSLSQPLSAYNSSSL…
>Auts2_Csimumsimum_WRhino_NCBI/1-1259
MDGPTRGHGLRKKRRSRSQRDRERRSRGGLGAGAAGGGGAGRTRAPSLASSSGSDKEDNGKPPSSAPSRPRPPRRKRRESTSAEEDIIDGFAMTSFVTFEALEKDVARKPQERVEKRQTPLTKKKREALTNGLSFHSKKSRLSHPHHYSSDRENDRNLCQHLGKRKKMPKGLRQLKPGQNSCRDSDSDSASGESKGFRRSSSRERLSDSSAPSSLGTGYFCDSDSDQEEKASDASSEKLFNTVIVNKDPELGVGTLPEHDSQDAGPIVPKISGLERSQEKSQDCCKEPIFEPVVLKDPCPQVPQSFPQPQVEPQPRAPSPDPDLVQRTEAPPQPPRPSTQPSQAPPEAQLQPAPQPQVQRPPRPQSPTHLLHQSLPPVQAHPSSQSLSQPLSAYNSSSL…
>Auts2_Tmanatus_Manatee_NCBI/1-1241
MDGPARGHGLRKKRRSRSQGGAGRPREPSLASSSGSDKEDNGKPPSSAPSRPRPPRRKRRESTSAEEDIIDGFAMTSFVTFEALEKDVALKPQERVEKRQTPLTKKKREALTNGLSFHSKKSRLSHPHHCSSDRENDRNLCQHLRKRKKMPKGLRQLKPGQNSCRDSDSESASGESKGFHRSSSRERLSDSSAPSSLGTGYFCDSDSDQEEKASDASSEKLFNTVVNKDPELGVGTLPEHDSRDAGPIVPKISGLERSQEKSQDCCKEPIFEPVVLKDLCSQVLQPLPPPPAEPQLRAPSPGPDLVQRPEVPAQLPPPSTQLPQAPPEVQLQPTPQPQAQRPPRPQSPSQLLHQNLPPVQAHPSSQSLSQPLSAYNSSSLSLNSLSSSRSSTPAKTQPA…
>Auts2_Orosmarus_Walrus_NCBI/1-1259
MDGPTRGHGLRKKRRSRSQRDRERRSRGGLGAGAAGGGGAGRTRAPSLASSSGSDKEDNGKPPSSAPSRPRPPRRKRRESTSAEEDIIDGFAMTSFVTFEALEKDVALKPQERVEKRQTPLTKKKREALTNGLSFHSKKSRLSHPHHYSSDRENDRNLCQHLGKRKKMPKGLRQLKPGQNSCRDSDSDSASGESKGFHRSSSRERLSDSSAPSSLGTGYFCDSDSDQEEKASDASSEKLFNTVIVNKDPELAVGTLPEHDSQDAGPIVPKISGLERSQEKSQDCCKEPIFEPLVLKDPCPQVPQPLPQPQAEPQPRGPSPDPDLVQRTEAPPQPPRPSTQPPQAPPEAQLQPTPQPPVQRPPRPQSPAQLLHQSLPPVQAHPSSQSLSQPLSAYNSSSL…
>Auts2_Sscrofa_Pig_NCBI/1-1256
MDGPTRGHGLRKKRRSRSQRDRERRSRGGLGAGAAGGGGAGRTRAPSLASSSGSDKEDNGKPPSSAPSRPRPPRRKRRESTSAEEDIIDGFAMTSFVTFEALEKDVALKPQERVEKRQTPLTKKKREALTNGLSFHSKKSRLSHPHHYSSDRENDRNLCQHLGKRKKMPKGLRQLKPGQNSCRDSDSESASGESKGFHRSSSRERLSDSSAPSSLGTGYFCDSDSDQEEKASDASSEKLFNTVIVNKDPELGVGALPEHDGHDAGPIVPKISGLERSQEKSQDCGKEPIFEPVVLKDPRPQVPPPPPQPQAEPPPRAPSPDPASGPRAEPPPPPPRPGAQPPAPPEAPPQPAPPPPAPRPPRPQSPGPLPPVQAHPSQGLPQPLSAYNSSSLSLNSLSS…
>Auts2_Clupus_Dog_NCBI/1-1257
MDGPTRGHGLRKKRRSRSQRDRERRSRGGLGAGAAGGGGAGRTRAPSLASSSGSDKEDNGKPPSSAPSRPRPPRRKRRESTSAEEDIIDGFAMTSFVTFEALEKDVALKPQERVERRQTPLIKKKREALTNGLSFHSKKSRLSHPHHYSSDRENDRNLCQHLGKRKKTPKGLRQLKPGQNSCRDSDSDSASGESKGFHRSSSRERLSDSSAPSSLGTGYFCDSDSDQEEKASDASSEKLFNTVIVNKDPELGVGTLPEHDSQDAGPIVPKISGLERSQEKSQDCGKEPIFEPVVLKDPCPQAPQPLPQPQAEPQPRAPSPDPDLVPRTEAPPQPPRPSTQPPQAPAEAQPAPQPPAQRLPRPQSPAQLLHQGLPPVQAHPSSQGLSQPLSAYNSSSLSL…
>Auts2_Mmusculus_Mouse_NCBI/1-1261
MDGPTRGHGLRKKRRSRSQRDRERRSRAGLGTGAAGGIGAGRTRAPSLASSSGSDKEDNGKPPSSAPSRPRPPRRKRRESTSAEEDIIDGFAMTSFVTFEALEKDVAVKPQERAEKRQTPLTKKKREALTNGLSFHSKKSRLSHSHHYSSDRENDRNLCQHLGKRKKMPKGLRQLKPGQNSCRDSDSESASGESKGFQRSSSRERLSDSSAPSSLGTGYFCDSDSDQEEKASDASSEKLFNTVLVNKDPELGVGALPEHNQDAGPIVPKISGLERSQEKSQDCCKEPVFEPVVLKDPHPQLPQLPSQAQAEPQLQIPSPGPDLVPRTEAPPQFPPPSTQPAQGPPEAQLQPAPLPQVQQRPPRPQSPSHLLQQTLPPVQSHPSSQSLSQPLSAYNSSSL…
>Auts2_Cporcellus_GuineaPig_NCBI/1-1259
MDGPTRGHGLRKKRRSRSQRDRERRSRGGLGAGGGGAGRTRAPSLASSSGSDKEDNGKPPSSAPSRPRPPRRKRRESTSAEEDIIDGFAMTSFVTFEALEKDVALKPQERVEKGQTPLSKKKREALTNGLSFHSKKSRLSHPHHYSSDRENDRNLCQHLGKRKKMPKGLRQLKPGENSCRDSDSESASAESKGFHRSSSRERLSDSSAPSSLGTGYFCDSDSDQEEKASDASSEKLFNTVIVNKDPELGVGTLPEHDSQDAGPIVPKISGLERSQEKSQDCCKEQIFEPVVLKDPCPQVPQPLPQPPVEPQVRAPSPDPNLVPRTEAPTQPPPPSTQPPQGPPEAQLQPAPQPQVQRPPRPQSPTQLLHQGLPAVQAHPASQSLSQPLSAYNSSSLSLN…
>Auts2_Hglaber_NakedMolerat_NCBI/1-1264
MDGPTRGHGLRKKRRSRSQRDRERRSRGGLGAGGGGAGRTRAPSLASSSGSDKEDNGKPPSSAPSRPRPPRRKRRESTSAEEDIIDGFAMTSFVTFEALEKDVALKPQERVEKGQTPLSKKKREALTNGLSFHSKKSRLSHPHHYSSDRENDRNLCQHLGKRKKMPKGLRQLKPGQNSCRDSDSESASAESKGFPRSSSRERLSDSSAPSSLGTGYFCDSDSDQEEKASDASSEKLFNTVIVNKDPELGVGTLPEHDSQDAGPIVPKISGLERSQEKSQDCCKEPIFEPVALKDPCPQIPPPLPQPPAEPQLRAPSPDPDLVQRAEAPAQPPPPSTQPPQGPPEAQLQPAPQPQVQRPPRPQSPTQLLHQGLPSVQPHPSSQSLSQPLSAYNSSSLSLN…
>Auts2_Jjaculus_Jerboa_NCBI/1-1291
MDGPTRGHGLRKKRRSRSQRDRERRSRGGLGGAGAAAAAAAVAAAAAVAAAAAAAAAGTGRTRAPSLASSSGSDKEDNGKPPSSAPSRPRPPRRKRRESTSAEEDIIDGFAMTSFVTFEALEKDVALKPQERVEKRQTPLTKKKREALTNGLSFHSKKSRLSHPHHCSSDRENDRNLCQHLGKRKKLHKGLRQLKPGQNSCRDSDSESASGESKGFHRSSSRERLSDSSAPSSLGTGYFCDSDSDQEEKASDASSEKLFNTVLVNKDPDLGVGTLPEHDNQDAGPVVPKISGLERSQEKSQDCCKEPIFEPVVLKDTCPQIPQPLPQPQAEPQLRAAPSPGPDLGQRTEAPLQPPPPSTQPPQGPPEAQLQPAPQPQVQRPPRPQSPTQLLHQSLPPVQ…
>Auts2_Ocuniculus_Rabbit_NCBI/1-1261
MDGPTRGHGLRKKRRSRSQRDRERRSRGGLGAGAAGGGGAGRTRAPSLASSSGSDKEDNGKPPSSAPSRPRPPRRKRRESTSAEEDIIDGFAMTSFVTFEALEKDVALKPQERVEKRQTPLTKKKREALTNGLSFHSKKSRLSHPHHYSSDRENDRNLCQHLGKRKKMPKGLRQLKPGQNSCRDSDSESASGESKGFHRSSSRERLSDSSAPSSLGTGYFCDSDSDQEEKASDASSEKLFNTVIVNKDPDLGVGTLPDRDSQDAGPIVPKISGLERSQEKSQDCCKEPIFEPVVLKDPCPQVPPPLPQPQVEPQLQAPCPDPDFVQRTEGPAAAPPRAHSHPRAPPEAQLLPAPQPQVQRPPRPQSPAQLLHQNLPPVQAHPSSQSVPQPLSAYNSSSL…
>Auts2_Odegus_Degu_NCBI/1-1263
MDGPTRGHGLRKKRRSRSQRDRERRSRGGLGAGGGGAGRTRAPSLASSSGSDKEDNGKPPSSAPSRPRPPRRKRRESTSAEEDIIDGFAMTSFVTFEALEKDVALKPQERVEKGQTPLSKKKREALTNGLSFHSKKSRLSHPHHYSSDRENDRNLCQHLGKRKKMTKGLRQLKPGQNSCRDSDSESASAESKGFHRSSSRERLSDSSAPSSLGTGYFCDSDSDQEEKASDASSEKLFNTVIVNKDPELGVGTLPEHDNQDAGPIVPKISGLERSQEKSQDCCKEPTFEPVVLKDPCPQGPQPLPQQPVEPQLRAPSPNPDVVQRVEAPTQPPPPSTQLPQGAPEAQLQPAPQPQVQRPPRPQSPTQLLHQSLPAVQAPPSTQGLSQPLSAYNSSSLSLN…
>Auts2_Pvampyrus_FlyingFox_NCBI/1-1259
MDGPTRGHGLRKKRRSRSQRDRERRSRGGLGAGAAGGGGAGRTRAPSLASSSGSDKEDNGKPPSSAPSRPRPPRRKRRESTSAEEDIIDGFAMTSFVTFEALEKDVALKPQERVEKRQTPLTKKKREALTNGLSFHSKKSRLSHPHHYSSDRENDRNLCQHLGKRKKMPKGLRQLKPGQNSCRDSDSESASGESKGFHRSSSRERLSDSSAPSSLGTGYFCDSDSDQEEKASDASSEKLFNTVIVNKDPELGVGTLPEHDSQDAGPIVPKISGLERSQEKSQDCGKEQIFEPVVLKDPCPQVPQPLPQPQAEPQPQAPSPDPDLVQRTEALPQPTRPSTQPPQAPAEAQLQPAPQPQVQRPPRPQSPTQLLHQNLPPVQAHPSSQSLSQPLSAYNSSSL…
>Auts2_Efuscus_BigBrownBat_NCBI/1-1256
MDGPTRGHGLRKKRRSRSQRDRERRSRGGLGAGAAGGAGRTRAPSLASSSGSDKEDNGKPPSSAPSRPRPPRRKRRESTSAEEDIIDGFAMTSFVTFEALEKDVALKPQERVEKRQTPLTKKKREALTNGLSFHSKKSRLSHPHHYSSDRENDRNLCQHLGKRKKMPKGLRQLKPGQNSCRDSDSESASGESKGFHRSSSRERLSDSSAPSSLGTGYFCDSDSDQEEKASDASSEKLFNTVIVNKDSELGVGTLPEHDSQDAGPIVPKISGLERSQEKSQDCGKEPIFEPVVLKDPCPQVPQPPPQPQAEPQPRAPSQDPDSVQRPEAPPQPPRPSTQPPQAPPEAQLPPVPKPPVQRPPRLQSPQLLHQSLPPVQAHPASQSLPQPLSAYNSSSLSLN…
>Auts2_Amississippiensis_Alligator_NCBI/1-1250
MDGPTRCTGLRKKRRSRSQRDRERRSQGGGGGASIRPRARARAASLLSSSGSEKEDNGNPPASRPRPPRRKRRESSSAEEDIIDGFAMSSFVTFEALEKDVALKPQERVEKRQNPLAKKKREALTNGLSFHPKKNRLHHHQYSSDRENDRNLCQHLGKRKKLPKGIRQLKPGQNSCRDSDSESASGESKGFHRSSSRERLSDSSAPSSLGTGYFCDSDSDQEEKASDASSEKLFNAVTNKDKELGVSALTENDDPDARGAAVPKISGLERSQEKSQDSSKDPLLEPVVPKDPCPQVTQPLVQPQLEPQPEAPCPSPVLVQRTEAPPQPPQLQASQLPQTPEEAQCQPAPQPQVQRPPRPQSPVQTVHQTLPSVQPHPSSQSLSQPLSAYNSSSLSLNSL…
>Auts2_Acarolinensis_AnoleLizard_Reconstructed/1-1256
MEGRKKRRSRSQRDRARRSPHGLQPERAALGATEDGDPPRRPRRPPLLPPPWLFSSSGSELEHRGPPTSSRPRPPRRKRRPSSSPEEDIIDGFAMASFVTLDALEKDVVVKPHDPVEDHQDLLVKKKRNMITNGLSYHLKKNSLHDHHYSSDRENDHNLCQHLRKRKKLLKGLRQLNPGQNSCRDSDSESASGESKVFHRSSSRERLSDTSTSSSLGTGYFCDSDSDQEEKASDAGSEKLFNTTAKKDTDLGVGSLKENEEEDARTLSVPKISGLERSQEKSQDSDKDPLLDLVVPQNLCPQVSQPSIPPHLELPSETHSPKPAVIQRSEPSHSSQPEATQKLQSSEVDQHPSAPPPQAQHPLRPLSPGQPANQSLPSSQLRPPSCSLAQQLSSYNSSS…
>Auts2_Cpicta_PaintedTurtle_NCBI/1-1275
MDGPTRCNGLRRKRRSRSQRDRERRSKGGLGGAAAGGASRTRAASVLSSSGSEKEDNGNPPSSRPRPPRRKRREPSSAEEDIIDGFAMCSFVTFEALEKDVALKPQERVEKHQNPLAKKKREALTNGLSYHPKKHRLNHHQYSSDRENDRNLCQHLGKRKKLLKGLRQLKPGQNSCRDSDSESASGESKGFHRSNSRERLSDSSAPSSLGTGYFCDSDSDQEEKASDASSEKLFNTVTNKGKELGVSTLAENDNQDARGPAVPKISGLERSQEKSQDSNKEPILEPVVPKDACPQVSQPLAQHLLEPQPEAPSPSPVLVQCTEAPAQPPQSQASQPLQGPEEAQRPPAPQPQVQRPPRPQSPLQSVHQNLPLVQPHPSSQSLSQPLSAYNSSSLSLNSL…
>Auts2_Nparkeri_SlowFrog_NCBI/1-1245
MDGPRCNGFRKKRRSKSQRDREVRSNGGLGVARTGSLISSSGSEREDNGNPAASSLSRPKPPRRKRKESSSAEEDIIDGFAMASFVTFEALEKEGALMPDEREAKQQTPLNKKKREILSNGLSYKLQKNNKYNHHYGSDRENDRNLCQKLGKKRFQKRLNQLKPLQNNHRDSDSESPNRDSKPSQRGTSHERLSDSSAASSLGTGYFCDSDSDQEEKVSDASSEKFFSTIPKNDSELGVSLLTTNSSKDASDPILPKVSGLERSQEKSQESTQELQFDTVVCNELCPPSLPAVQPEIETQPCLSSPGPVVISLSETPTQTQPEPPQLPHAPLEQEAPLPPQPQVQLPPKAQPLPQPPIQPSSPAVQTRPPSQSLPQNVCSYNSSSLSVNSLSSSRSSTP…
>Auts2_Ggallus_Chicken_NCBI/1-1251
MDGPARCNGLRKKRRSRSQRDRERRAQGGRRGAAAGGAPGPGAAPALSSSGSEKEDNGPPPPSRPRPPRRKRRESSSAEEDIIDGFAMSSFVTFEALEKDVALKPQERVEKRQNPLAKKKREALTNGLSYLPKKNRLHHHQYSSDRENDRNLCQHLGKRKKLLKGLRQLKPGQNSCRDSDSESASGESKGFHRSSSRERLSDSSAPSSLGTGYFCDSDSDQEEKASDASSEKLFNAVTNKDKELGVSALAENADPGARGPAVPKISGLERSQEKSQDSSKDPILEPVVPKDPCPQVAQPLAQPQLEPQPEVPCPSPALAPRPEAPAPPAPPPAAQLPPAPEEPTRPPAPQPPVQHPPRPQSPVQPAHPNLPAVQPHPAAQSLSQPLSAYNSSSLSLNSL…
>Auts2_Phumulis_TGroundTit_NCBI/1-1249
MDGPARCNGLRKKRRSRSQRDRERRAKGGRRGCASGGAAGPGAAALSSSGSEKEDNGPPPPSRPRPPRRKRRESSSAEEDIIDGFAMSSFVSFEALEKDIALKPQERVEKRQNPLAKKKREALTNGLSYLPKKNRLHHHQYSSDRENDRNLCQHLGKRKKLPKGLRQLKPGQNSCRDSDSESASGESKGFHRSSSRERLSDSSAPSSLGTGYFCDSDSDQEEKASDASSEKLFNAVTNKDKEVGVGALADNADPGARGPAVPKISGLERSQEKSQDSSKDPILEPVVPKDPRPQVTPPPLEPPSQGLCPSPALAPRPEAPAPPPAPAVPPCGQPCSQPCSQPCSQPCSQPPAGQHPPRPQSPLPPAHPALPAVQPHPQSLSQPLSAYNSSSLSLNSLSS…
>Auts2_Cjaponica_JQuail_NCBI/1-1251
MDGPARCNGLRKKRRSRSQRDRERRAQGGRRGAAAGGAPGPGAARALSSSGSEKEDNGPPPPSRPRPPRRKRRESSSAEEDIIDGFAMSSFVTFEALEKDVALKPQERVEKRQNPLAKKKREALTNGLSYLPKKNRLHHHQYSSDRENDRNLCQHLGKRKKLLKGLRQLKPGQNSCRDSDSESASGESKGFHRSSSRERLSDSSAPSSLGTGYFCDSDSDQEEKASDASSEKLFNAVTNKDKELGLSTLAENADPGARGPAVPKISGLERSQEKSQDSSKDPILEPVVPKDPCPQVAQPLAQPQLELQPEIPCPSPALAPRPEVPAPPAPPPAPQLPAAPEEPTRPPAPQPPVQHPPRPQSPVQPAHPNLPAVQPHPAAQSLSQPLSAYNSSSLSLNSL…
>Auts2_Lcoronata_BCManakin_NCBI/1-1303
MDGPARCNGLRKKRRSRSQRDRERRAQGGRRGGAAGGAPGAAALSSSGSEKEDNGPPPPSRPRPPRRKRRESSSAEEDIIDGFAMSSFVTFEALEKDVALKPQERVEKRQNPLAKKKREALTNGLSYPPKKNRLHHHQYSSDRENDRNLCQHLGKRKKLPKGLRQLKPGQNSCRDSDSESASGESKGFHRSSSRERLSDSSAPSSLGTGYFCDSDSDQEEKASDASSEKLFNAVTNKDKELGVGPPADNDDPGARGPAVPKISGLERSQEKSQDSSKDPVLEPVVPKDPCPQVAQPLAQPHPEPPEARCPSPALAPRPELPVPPPLPAPLPPAPEEPSRAPAPQHPPGQHPAGQHPSAQHPSAQHPPGQHPPRPQSPLPPAQAALPAVQPHPAAQSLSQ…
>Auts2_Lchalumnae_Coelacanth_NCBI/1-1244
MDGPRCSGLRKKKRSRSQRDRERRSKGGGLGGANSRISVSPSSSGSERGNNGKHPSPRPRPPRRKRKESSSAEEDLIDGFAIASFVTLEALEKDVTLKPQERLEKRQNPLGKKKREGLHNGLTYRPRKNRHNHQNDSDQENDYSLYQRIGKKHKFQKRHRQLKAAQNSCRDSDSESASGESKTTHRSSSREQLSDSSAPSSLGAGYFCDSESEQEEKASDASSEKLFSTTTNKVTDFSVSTLTANDSREARGPSVPKVSGLERSQEKSQDNSRDPVLVSVVPNHHLPQAQPLAQPQLEPQAKPPSPVPIQPEQPETPSETQPQVSQPSQAQEEPQGQPQLHPQPQAHPQPQPQPRPSSLDQPIHQSQPHAQSRPPSQNLPQPLSTYNSSSLSINSISSR…
>Auts2_Loculatus_Gar_NCBI
MDGPRACGLRKKRRSRSERDRERRSKGIRNNHVRAAVPHSSSESEREAGRNPSSSRPRPPRRKRKESSSAEEDIIDGFSIASFVTLEALEKDVALKPQERLERQPRTLHKKKPSEVPHELSYQHRRTRLHDISDQENDQNLGQRQNKRKKIQKKKRKLKPGQNNCKDSDSESVSGDSKRSLWSSPRERLSDSSASSSLGTGYFCDSESDQEEKGSDASSEKLFSTAASKVTDFSVDALTTNDSQEARALGVPKVSGLERSQEKSQESCKDTPLLVPALPKEPPPEAQPVARRSVEPQAELPPPAPAQAPAPEPVFRPQSPASLPGPRAPEQPRSAPPQPPLQPQLQPEPPSHPRPSLPPHPHPQAHSPVLPAQQSLPPAQPRPPSRSLQRPLSAYSSSL…
>Auts2a_Drerio_Zebrafish_NCBI/1-1271
MDGPRCSGIRKKRKSRSVRNRERISNGIRNNHVRGSVLRFSSDSEKEDGSTNPSSSSRPRPPRRKRKESSSAEEDIIDGFSIAGFMTLEALEKDMTLKPHERRQNQAGPLRKKKPGRVANGLSLDLHKDRLNHSNHQHSDQENNPRLARTHSKKKKKKHLQKKHRPLKPGQNNCKDSDSESVSGESKPSIRSSSRDRLTDCDSESDQEDKGSDASSEKLFSTAAVKVPDFSVDTLSTNASQELRGLGIPKVSGLERSQEKSQETSREISSATPPLVPTSHSKPPLPAPLHLQPPPSSRGLPLPSRPAQIQNPCPERTLRPLSPPIALPQSQGQELSQAPPHPSQHPPESPSHPKPPRTPSIYHHPPSPALPAQQNPTQPVQHRPPSRCHQRPISAYSGS…
>Auts2_Fheteroclitus_Mummichog_NCBI/1-1279
MKDVDGPRSNGLRKKRKSRSERDRERRSNGTKSSHIKGSVFGLSSDSEREAEREPSSSRPRPPRRKRKESTSAEEDIIDGFSITGFVTLEALEKNMTLTPQESRNSLAGPLSKKKPPKLPNGLSLESWKNHQHQSSDQENNPRLAHTQGKKKKKHLKKKRTMLKPGQNNSKDSDSESVSGKYKPSIRSSSRDRLTDCDTETDQEDKVSDASSEKFFSTATAKGPDFGINALSTNGSQEPHGPGLLKVSGLERSQERSQESCRDPQPPESNALNPALAPPQPETSVTQAPPPLQTLTNSSAQAPAPTLQPTQSEALPAPRTPAALPLAQGTGSSAPPLPRPQLQPEHPTHTRPQPTPSLHPHPPSPALPTHHPHQQHPNQAGPHRPPSRCNPRPLSAYNG…
>Auts2_Preticula_Guppy_NCBI/1-1283
MFAMKDVDGPRSSNQRKKRKSRSERDRERRPNGIRSNHVKGSVFRLSSDSEREVEREPSSSRPRPPRRKRKESTSAEEDIIDGFSITGFVTLEALEKNMTLAPQESRNSQAGPLHKKKPPKLPNGLSLESCRNNHHQHQTSDQENNPRLAHTQGKKKKKRLKKKRATLKPGQKNGKDSDSESASGESKPSIRSSSRDRLTDCDTESDREDKVSDASSEKFFSTAAVKGPDFGINALSTNGSQEPHGPGLLKVSGLERSQERSQESCRDPQPPESSTLSPALALPQPEASVAQTPAPLQTLTNSSAQAPTPALPLPSSEALPAPRTPAALPLAQGQETLPPPLPRPQPQPEHPTHTRPQPTPSLHPHPPSPALPTHHPHQQHPNQAGPHRPPSRCHPRPL…
>Auts2_Sformosus_Arowana_NCBI/1-1259
MDGSQSAGLRKKRRSRSERDRERRSKGLQNNHVRSGMLQFSSDSEREQSRNASSSRPRPPRRKRKESTSAEEDIIDGFSISGFMTLEALEKDMALKPQERSDSQPGTLHKKRPGRMPNGLSLGPCKARHRYRHHHHQQLRPQHQHSDQENNPRLVPSLGKKKKIQKKHRLLKTGQNICRDSDSESASTESKPSLRSSSRDRLSDCDSESDQEDKGSDASSEKLFSTAANKVADFSIDALATNESQDPRGLGIPKVSGLERSQEKSQESCRDSPLLGFAVPKQPPAEAQPPAEPPPPSPAKAPRSEPVFRPRSPATLTGPRGQDPCVAVPPQLQTQTPVPLQPELTSQPRPPPTPNPHALSPALSNHLSQPGQQRPPSRCVPRPLSAYSSSLSLNGLSSS…
>Auts2_Elucius_Pike_NCBI/1-1297
MDGPRSSGLRKKRKSKSERDRGRKSNGIRNSNHTRGGSVGLCYSSDSEREEGGRNPSSSRPRPPRRKRKESTSAEEDIVDGFSISGFMTLEALETDLSLKPQERRMNQENPEENQAGPPLSKKKPCRFPNGFSLDPRKAHNNHHNIHNHHQHSDQENNNPRLAPHTYGKKKKKNSLQKKPRPLKPGQNNSKDSDSESVSGGSKPSVGSSSRERLSDCDSESDQEDKGSDASSEKFFSTAAVKVPDFGVDALSTNDSLERGGLGLSKVSGLERSQEKSQESCREVPAPPPRPSAPKQPLPPQPHAASRGRPLPPSPPACQAPLHQPPRSEAPLRPQIPAALPLAQGQEPPQAPPPRPQNQPEPLSHPRPPPTPSLQPHLPSPALPAHHPSQSPAGPHRPP…
>Auts2_Hcomes_Seahorse_NCBI/1-1287
MKDMDGPQTSGLRKKKKSRSERNRERRPNGISNNHVKGSVFHFSSDSEREGNREPCASRPRPPRRKRKESTSAEEDIIDGFSIAGFVTLEALEKNLTLKPQERRVNQGVPFRKKKSAKVPNGLSLEPFKNNYHHHQPSDQENNPHLAHTQSRKKKRMSKKRAMQLKPGQNKRKDSDSESVSGESKPSMRCSSRDRLTDCDTETDQDDKVSDASSEKFFSTAALKVPDFGINALSTNGSQVPHGPGLLKVSGLERSQERSQESCRDSQPPSSSTSSLPPPPQSLSSPQPPPQPFLAKSPSSRKSQAISSTPASASSHPIPLPEAPPRPQTPAAVPLAQGRKHSPTHPARRQHHSELLSQPRSLHTPGGHPHPPSAAPLTNHTQQQHPSQAGPHRPPSRCH…
>FBRSL1_Hsapiens_Human_NCBI/1-1043
MEAKVRPSRRSRAQRDRGRRREAARDARAQSPSSGDEPEPSPGKENAGLRGAPPRGAAPAPRTARPPRRRRRESSSQEEEVIDGFAIASFSTLEALEKDMALKPHERKEKWERRLIKKPRESETCPPAEPSENRRPLEAGSPGQDLEPACDGARKVPLQPSKQMKVTVSKGGDRDSDDDSVLEATSSRDPLSDSSAHAVSGRGYSCDSESGPDDKASVGSEKLFAPGTDKGPALEKSEAKAGPVPKVSGLERSRELSAESFLPTASPAPHAAPCPGPPPGSRANPLVKKEPPAPHRHTPQPPPPQPRGLLPTHVPASLGAFAGHSQAAANGLHGLSRSSSAPLGLGKHVSLSPHGPGPHLSTSHLALRSQAQHQLHAAMFAAPPTLPPPPALPASSLVL…
>Fbrsl1_Ptroglodytes_Chimpanzee_Reconstructed/1-1020
MEAKVRPSRRSRAQRDRGRRREAARDARAQSPWSGDEPEPSPGKENAGLRGAPPRGAAPAPRAPRPPRRRRRESSSQEEEVIDGFAIASFSTLEALEKDMALKPHERKEKWERRLIKKPRESETCPPAEPSENRRPLEAGSPGQDLEPACDGARKIPLQPSKQMKVTVSKGGDRDSDDDSVLEATSSRDPLSDSSAHAVSGRGYSCDSESGPDDKASVGSEKLFAPGTDKGPALEKSEAKAGPVPKVSGLERSRELSAESFLPTASPAPHAAPCPGPPPGSRANPLVKKEPPAPHRHTPQPPPLQPRGLLPTHVPASLGAFAGHSQAAANGLHGLSRSSSAPLGLGKHVSLSPHGPGPHLSTSHLALRSQAQHQLHAAMFAAPPTLPPPPALPASSLVL…
>Fbrsl1_Ogarnettii_Galago_NCBI/1-1030
MEAKVRPSRRSRAQRDRGRRREAARDARAQSPSSGDEPEPSPGKENAGLRGAPPRATPAPRAVRPPRRRRRESSSQEEEVIDGFAIASFSTLEALEKDMALKPQERKEKWERRLMKKPRESENCPPAEPSEHRRPLEAGSPRQDLEPACDGGPRKVPLQPSKQMKVTVSKGGDRDSDDDSILEATSSQRSSSRDQLSDSSAQAVSGRGYSCDSESGLDDKASVGSEKLFAPAADKGPSQHEKPEAKAGAVPKVSGLERSRELSTGCFPPASPAPLAPCPGAPPVLASSLVKKEAPAPPRHTLQPPPAPPQPRGVLQTHVPASLGAFAGPGPGPAVPHSLHGLRSSSTGSGAALGPAKHVSLSQHGPGPHLSTSHLALRSQAQHQHHAAAMFAAPATLPP…
>Fbrsl1_Btaurus_Cow_NCBI/1-1029
MEAKVRQSRRSRAQRDRGRRREAARDARDQSASSGDEPEPGPGKENTGLPRAPPPRAAAARPPRRRRRESSSQEEEVIDGFAIASFSTLEALEKDMALKPHERKEKWERRLVKKPREAENCPSAEPSENGRPLEAGSSEQDLETPCDRGKKKVPLQPTKQMKVAVSRGGDHNSDGDSFREATSSRRSSSRDQLSDSSAQAVSGRGYSCDSESDGDDKASVGSEKLFAPAADKGHTLGEKSEAKTGAAPKVSGLERSRELSTEPPFLAPVRSPAPVLPSASTAASPLVKKEAPALPRLAPQLPPASSQPRAPLLTHVPLPQGVFPGPGPAAHNGLHSLSRSSSASSGASLGLAKHASLSPHGPGPHLSTSHLALRSQAQHQHHAAAMFAAPPTLPPPPAL…
>Fbrsl1_Orosmarusdivergens_Walrus_NCBI/1-1097
MEAKVRQSRRSRAQRDRGRRREAARDARDQSASSGDETEPGPGKENAGLPRAPPPRAASVRPPRRRRRESSSQEEEVIDGFAIASFSTLEALEKDMALKPHERKEKWERRLAKKPRESENCPSAEPSENGRPLELVSPEQDLEPACDRGKKKVPLQPTKQMKVTASRGGDRHSGDDSLHEATSSRTSSSRDQLSDSSTQAVSGRGYSCDSESEGDDKASVGSEKLFAPAADKGPTLGEEAEAKAGAPPKVSGLERSRELSAEPPFLPTVRSPAPPADPATGAPASPPVKKEAPALPRLTPQPPPAPPQPRAPLPTHVPLPLGAFAGQGQAAHNGLHSLSRSSGAGSSASLGLAKHASLSPLGPGPHLSTSHLALRSQAQHQHHAAAMFAAPPTLPPPPA…
>Fbrsl1_Mmusculus_Mouse_NCBI/1-1044
MEAKVRPSRRSRAQRDRGRRREAARDARAQSPSSGEEPEPSPGKENAGLHGAPPQRPTPLRAARPPRRRRRESSSQEEEVIDGFAIASFSTLEALEKDMALKPHERKEKWDQRLVKKPRESENCPSAELSENRQPLEVGSPGQDAEPSCDEGTRKVPLQPSKQMKVTMARGGDRNSDDDSVLEASSSQRSSSREQLSDSSAQAVSGRGYSCDSESGVDDKGLESSSCHTWSLQASVGSEKLFAPAPDKGSGRGEKSEAKAGAVPKVSGLERSSELSTEAFLPATAPAPSGPAPGTPASPLVKREAPVVPHHVPQPQLTPQHRGSLPTHVPLSLGAFVGPGPGPGQVASSSLHLHSLSRSSSTVSGTPLGLAKHVTLSPHGPGPHLSTSHLALRSQAQHQ…
>Fbrsl1_Rnorvegicus_Rat_NCBI/1-1037
MEAKVRPSRRSRAQRDRGRRREAARDARAQSPSSGEEPEPSPGKENAGLHGAPPQRPTPLRAARPPRRRRRESSSQEEEVIDGFAIASFSTLEALEKDMALKPHERKEKWDQRLVKKPRESENCPSAELSENRQPLEVGSPTCDTEPTCDEGTRKVPLQPSKQMKVTMARGGDRNSDDDSVLEASSSQHSSSRDQLSDSSAQAVSGRGYSCDSESGMDDKASVGSEKLFAPAPDKGSGRGEKSEAKAGAVPKVSGLERSSELSTESFLPATAPTPSGPLPGARASPLVKREAPIVPHHVPQPQLTPQHRGSLPTHVPLSLGAFVGPGPGPGQVASNSLHLHSLSRSSSTVSGTPLGLAKHVTLSPHGPGPHLSTSHLALRSQAQHQHHAAAMFAAPPTL…
>Fbrsl1_Mochrogaster_PVole_NCBI/1-1037
MEAKVRPSRRSRAQRDRGRRREAARDVRAQSPSSGDEPEPSPGKENAGVRGAPSQRPTPLRAARPPRRRRRESSSQEEEVIDGFAIASFSTLEALEKDMALKPHERKEKWDQHLIKKPRESENCPSAELSENRQPLEVGSPGQNAEPTSDEGTKKIPLQPSKQMKVTMARGGGQNSDDDSVLEASSSQHSNSRDQLSDSSAQAVSGRGYSCDSESGVDDKASVGSEKFFTPASDRGSGKGEKSEAKAGPVPKVSGLERSRELSTESLLPDTAPAPSGPLPGARDSPLVKREAPIVPHHLSQSQLTPQHRGSLPTHVPLSLGAFVGPGSGQVAPNSLHLHSLSRSSSTVSGTPLGLAKHVTLSQHVTLSPHGPGPHLSTSHLALRSQAQHQHHAAAMFAA…
>Fbrsl1_Cporosus_SaltwaterCrocodile_NCBI/1-1218
MDGKIRQSRRSRSQRDRVRRREAAARDPRHHSPSSGSEKEPSPGKENTSHNCPHPKSQASTARNARPPRRRRRESSSQEEDLIDGFAIASFNTLEALEKDMSLKPQERKEKWERHPGKKPRESENCVSAEPSENGHNNDAGSSERETERGKERVKKKLPLKISKQMKVPTSRSGRNSEEDSIREATSSQRSSSRDRLSDSSAQSFSGRGYSCDSESDIDDKASIGSEKLFSPAANKGPTLNDKPEVKAANVPKVSGLERSQELSTDVPFVLPIPSPQPAAAVVTSTSSAPTSSARASPLLKKEPVISAPAPPRLTPQPQPRPQSQPQPRPQSQPQLIPELRTQPQSHIPPPLGYQVHHQAPNGLNNISRSSSASSATSISLPKHLPHSPQIPPHHSSGP…
>Fbrsl1_Amississippiensis_Alligator_NCBI/1-1218
MDGKIRQSRRSRSQRDRVRRREAAARDPRHHSPSSGSEKEPSPGKENTSHNCPHPKSQASTARNARPPRRRRRESSSQEEDLIDGFAIASFNTLEALEKDMSLKPQERKEKWERHPGKKPRESENCVSAEPSENGHNNDAGSSERETERGKERVKKKLPLISKQMKVPTSRSGRNSEEDSIREATSSQRSSSRDRLSDSSAQSLSGRGYSCDSESDIDDKASIGSEKLFSPAANKGPTLNDKPEVKAANVPKVSGLERSQELSTDVPFVLPIPSPQPAAAVVTSTSSAPTSSARASPLLKKEPVISAPAPPRLTPQPQPRPQSQPQPRPQSQPQLIPELRTQPQSHIPPPLSYQVHHQVAHNVLNNISRSSSASSATSISLPKHLPHSPQIPPHHSSGP…
>Fbrsl1_Ggangeticus_Gharial_NCBI/1-1227
MDGKIRQSRRSRSQRDRVRRREAAARDPRHHSPSSGSEKEPSPGKENTSHNCPHPKSQASTARNARPPRRRRRESSSQEEDLIDGFAIASFNTLEALEKDMSLKPQERKEKWERHPGKKPRESENCVSAEPSENGHNNDAGSSERETERGKERVKKKLPLKISKQMKVPTSRSGRNSEEDSIREATSSQRSSSRDRLSDSSAQSFSGRGYSCDSESDIDDKASIGSEKLFSPAANKGPTLNDKPEVKAASVPKVSGLERSQELSTDVPFVLPIPSPQPAAAVVTSTSSAPTSSARASPLLKKEPVISAPAPPRLTPQPQPRPQSQPQPRPQSQPQLIPELRTQPQSHIPPPLGYQVHHQAPNGLNNISRSSSASSATSISLPKHLPHSPQIPPHHSSGP…
>Fbrsl1_Xtropicalis_WCFrog_NCBI/1-1224
MDIKTKQPSRRSRSQRDRVRRRDPSVRDPRNQSPSSGSEAERGLGKENSNQNGTNGKNPSARNARPPRRKRRESSSQEEDIIDGFAIASFNTLEALEKDIALKPPERKEKWERHPAKKPRDSGNYISAELSENGHNNDAGSSERETERAKERDKKKFPLKTSNQVKTSRNRNGRNIEDGNIKEAMSSRRSSSRDCLSDSSAQTFSGHGYSCDSESDIDDKGSNVGSEILFSPAVSTGTNLNDKTEVQVACHPKVSGLERSQELNTELIFIPPVHSPQPPAVAIVTSASSTPASSTRASPLVKKEPPVLPPAPPRLTPQPQPRPHSRPLSQPQILPLELRAQNPIPTLHSYSAHQPLPLNGITNISRSSSASSAASISLPKHLPSSPQIPPHHPAGPGLP…
>Fbrsl1_Nparkeri_SlowFrog_NCBI/1-1226
MDVKMKQQSRRSRSQRDRVRRRDPSVRDPRNQSPSSGSEAERGLGKENSNQNGKNPAASARNARPPRRKRRESSSQEEDIIDGFAIASFNTLEALEKDLALKPPERKEKWERHPSKKSRESGKYISAEPSENGHNHDACSSEREMERGKERDKKKYPLKTINQVRIDSNRSFHNLIDCNMQQSSGSRRSTLRDSSAQSLSGHGYSCDSESDIDDKCSNVGSEILFSPAASAGNLLNDKPESQAPCHPKVSGLERSQELNTEVLYIPPIHSPPPPPVAIVTSASSTPASSTRASPLVKKEPTIVAPAPPRLTPQPQPRPQSRPLSQPQLLPIELRTQNHIPSHLTYPGHQHQQQLPQNGITSISRSSSASSAASISIPKHLPSSPQIPPHHPAGPGLPLS…
>Fbrsl1_Lcoronata_BCManakin_NCBI/1-1239
MDGKIRQSRRSRSQRDRVRRREAAARDPRNQSPSSGSEKEPSPGKENGGQNCTAPRGPPPAARAARPPRRRRRESSSQEEDLIDGFAIASFNTLEALEKDMSLKPQERKEKWERHPGKKPRESENCVSAEPSENGHNNDAGSSEREAERGKERMKKKLPLKSKQMKVPTSRSGRNSEEDSIREATSSQRSSSRDRLSDSSAQSLSGRGYSCDSESDIDDKTATELELTRIRSALITSKASVGSEKLFSPAANKGPTLNDKPEAKAANVPKVSGLERSRELSTDVPFALPIPSPQPVAAVVTSTSSAPTSSARASPLLKKEPVISAPAPPRLTPQPQPRPQSQPQPRPQSQPQLIPDLRSQPPSHIPPPLNYQVHHQVAHNGLNNISRSSSASSATSISL…
>Fbrsl1_Ggallus_Chicken_NCBI/1-1250
MDGKIRQSRRSRSQRDRVRRREAAARDPRNQSPSSGSEKEPSPGKENGAQNCTAPRGPPPAARTARPPRRRRRESSSQEEDLIDGFAIASFNTLEALEKDMSLKPQERKEKWERHPGKKPRESENCVSAEPSENGHNNDAGSSEREAERGKERVKKKLPLKLTKQMKVPTSRSGRNSEEDSIREATSSQRSSSRDRLSDSSAQSLSGRGYSCDSESDVDDKTSTELELTRIRSALITSKASVGSEKLFSPAANKGPTLNDKPEAKAANVPKVSGLERSRELSTDVPFTLPIPSPQPVAAVVTSTSSAPTSSARASPLLKKEPVISAPAPPRLTPQPQPRPQSQPQPRPQSQPQLIPELRSQPPSHIPPPLNYQVHHQVAHNGLNNISRSSSASSATSIS…
>Fbrsl1_Phumulis_TGFinch_NCBI/1-1333
MDGKIRQSRRSRSQRDRVRRREAAARDPRNQSPSSGSEKEPSPGKENGGQNCTAPRGPPPAARAARPPRRRRRESSSQEEDLIDGFAIASFNTLEALEKDMSLKPQERKEKWERHPGKKPRESENCVSAEPSENGHNNDAGSSEREAERGKERMKKKFPLKLSKQMKVPTSRSGRNSEEDSIREATSSQRSSSRDRLSDSSAQSLSGRGYSCDSESDIDDKTATELELTRIRSALITSKASVGSEKLFSPAANKGPTLNDKPEAKAANVPKVSGLERSRELSTDVPFALPIPSPQPVAAVVTSTSSAPTSSARASPLLKKEPVISAPAPPRLTPQPQPRPQSQPQPRPQSQPQLIPDLRSQPPSHIPPPLNYQVHHQVAHNGLNNISRSSSASSATSIS…
>Fbrsl1_Clupea_AHerring_NCBI/1-1275
MDGKLKQSRRSRSQRERGRRRDSAGRDARNQSPSSCSDREKTPGRDHASQNGKKAPLSHSTSSARAPRPPRRKRRESSSQEEDIIDGFAIASFVSLECLEKKNGSLKMPDRKERWEKHVVKRQREEKENGVASDLVEKVFDEHAASLERDQERVKERLLKKTYSKKNKRFKGFPGQPGKNLEEGAMQELGRPHRSNSKDRLSESSVHSLSGRGYSCDSECDIDDKASDLGSEKLFSPTAAKGVTTNEIHVSKTCSSTKVSGLQRSQEQSNEVSFAPPAPSPTPASPPTGSPAPAAATAPPPRVRPTPPPPLPLPLALPLPPLSVKREAVAAPPRIPTPPLLRTQGPPPPQELRVPPSQHHARPLHNHPIHHSLQYNNLHDISSHTGRVSTSLPPPKHHL…
>Fbrsl1_Preticula_Guppy_NCBI/1-1288
MQALSNNMDGKLKQGRRCRAKRERVRRLREPGSKDARSPEPNSSCSDREGQSPGRDAASPAAKKTPHPAAAARAPRPPRRKRRESSSQEEDIIDGFAIASFISLERLEKKTGVMKKETKEWWKEKKMTKRQKQEDEDKEEEEENVQPVVDPLENGFLHHAQREQERMNERLLKKTYSKKNKTIKPLAPRPVKLREDETFQEFSRPHRSNSKEQLSESSAHSLSGRGYSVQPAAVALHKCDSESDIDDKVSDVGSEKLFSPTAPKGVPANESSVSKTCGSAKVSGLQRSQEQSNTEVPFAPPVPSPTPASAPTGSPALAAAAAPPEPRGSRLPTPPPLSVKKEQQPLPPVPTPPLLRAPSHAPPHLTHPHSHPEPRVLPPPPHHARPVISHQVHHPLQYN…
>Fbrsl1_Elucius_NPike_NCBI/1-1321
MDGKLKQSRRSRSKRERVRRREAVGRDARSPNLSSCSDREQSPGRDLASHNGKKALHSTPSARTSRPPRRKRRESSSQEEDIIDGFAITSFVSLDCLEKKTKGLMSKERKEKKKKERTEEKQQQVTVVKRQKEENEEEEENVMPMTLDALENGFINHAQREQERMNDRLLKKTYSKKKKQIKALQVRPVRLDEDGAMQEINRPNRSTSKEPLSESSTLSLSGRGYSFTSLKRDKHQFGSHECDSESDVDDKVSDVGSEKLFSPTAPKGVSTNENPESKTVSSAKVSGLQRSQEQSNEVSFAPAVSSPTPASPPSGSPAPAATQAAPPQPLPRARLASPPPLLIKREQDRVPPIPTPPLLRAQPHPLQEHRVPVSLPLPQHQHHSRPLINHQAHQHHPLQ…
>Fbrsl1_Mzebra_ZMbuna_NCBI/1-1279
MDGKLKQGRRCRSKRERVRRLREAGSRDARSPDPNSSCSDREGHSPGRDAASLPGKKAPHPAAAARVSRPPRRKRRESSSQEEDIIDGFAIASFISLDRLEKKSGVVKTQEKKERWKEKKAAKRQKKEDEEVEEEEENVQPVVDPLENGFLHHAQREQERMNERLLKKTYSKKNKMIKPLALHPVKVGEDETELSRPHRSNSKEQLSESSTHSLSGRGYSVQHAAVALLKCDSESDIDDKVSDVGSEKLFSPTTPKGVPTNESPESKTCSSAKVSGLQRSQEQSNSEVPFAPPVSSPTPASAPTGSPAPAAAAAPSEPPRLRLPTPPPLSVKKELQLPPPVPTPPLLRAPPHPHPPPPHPHSHQEPRVLPRQHHARPVHHPLPYSSLHEISHSSSPVGL…
>FBRS_Hsapiens_Human_NCBI/1-980
METAAAAAPGPGWAAEGERRRRRCSRRDRDREQRRRRGPGGDAPRALLAAPRGSSSSSSPPPPARPWSSASSGERPGGPRRRRPRPRPRPPRPRARKRPAGSGSRGEEEEEEEEEGGADDGEAEEEPEEEEEEEEDLIDGFAIASFATLEALQKDASLQPPERLEHRLKHSGKRKRGGSSGATGEPGDSSDREPGRPPGDRARKWPNKRRRKEASSRHSLEAGYICDAESDLDERVSDDDLDPSFTVSTSKASGPHGAFNGNCEAKLSVVPKVSGLERSQEQPPGPDPLLVPFPPKEPPPPPVPRPPVSPPAPLPATPSLPPPPQPQLQLRVSPFGLRTSPYGSSLDLSTGSSSRPPPKAPAPPVAQPPPSSSSSSSSSSSASSSSAQLTHRPPTPSLP…
>Fbrs_Ccapucinus_Capuchin_NCBI/1-981
METAAAAAPGPGWATEGERRRRRCSRRDRDREQRRRRGPGGDAPRALLAAPRGSSSSSSPPPPARPWSSASSGERPGGPRRRRPRPRPRPPRPRARKRPAGSGSRGEEEEEEEEGGADDGEAEEEPEEEEEEEEDLIDGFAIASFASLEALQKDASLQPPERLEHRLKHSGKRKRGGSSGATGEPGDSSDREPGRPPGDRARKWPNKRRRKEASSRHSLEAGYICDAESDLDERVSDDDLDPSFTVSTSKASGPHGAFNGNCEAKLSVVPKVSGLERSQEQPPGPDPLLVPFPPKEPPPPPVPRPPVSPPAPLPATPSLPPPPQPQLQLRVSPFGLRTSPYGSSLDLSTGSSSRPPPKAPAPPVAQPPPSSSSSSSSSSSASSSSAQLTHRPPTPSLPL…
>Fbrs_Mmusculus_Mouse_NCBI/1-980
METAAAPGPGWAAEGERRRRRCSRRDRDREQRRRRGPGGDAPRALLAAPRGSSSSSSPPPPARPWSSASSGERPGGLRRRRPRPRPRPPRPRARKRPAGSGSRGEEEDEEEEGGADDGEAEEEPEEEEEEEDLIDGFAIASFASLEALQKDASLQPPERLEHRLKHSGKRKRGGSSGATGEPGDSSDREPGRPSGDRPRKWPNKRRRKEAFSRHSLEAGYICDAESDLDERVSDDDLDPSFTVSTSKASGPHGTFNGNCEAKLSVVPKVSGLERSQEQPPGPDPLLVPFPPKDPPPPPAPRPPVSSPTPLPATPSLPPPPQHQLQLRVSPFGLRSSPYGSSLDLSTGSSSRPPPKAPAPPVAQPPPSSSSSSSSSSSASSSSAQLTHRPPTPSLPLPLS…
>Fbrs_Rnorvegicus_Rat_NCBI/1-981
METAAAPGPGWAAEGERRRRRCSRRDRDREQRRRRGPGGDAPRALLAAPRGSSSSSSPPPPARPWSSASSGERPGGLRRRRPRPRPRPPRPRARKRPAGSGSRGEEEEEEEEGGADDGEAEEEPEEEEEEEDLIDGFAIASFASLEALQKDASLQPPERLEHRLKHSGKRKRGGSSGATGEPGDSSDREPGRPPGDRPRKWPNKRRRKEAFSRHSLEAGYICDAESDLDERVSDDDLDPSFTVSTSKASGPHGTFNGNCEAKLSVVPKVSGLERSQEQPPGPDPLLVPFPPKDPPPPPAPRPPVSSPTPLPATPSLPPPPQHQLQLRVSPFGLRTSPYGSSLDLSTGSSSRPPPKAPAPPVAQPPPSSSSSSSSSSSASSSSAQLTHRPPTPSLPLPLS…
>Fbrs_Saraneus_Shrew_NCBI/1-992
METAAAAAPGPGWAAEGERRRRRCSRRDRDREQRRRRGPGGDAPPALVAAPRGSSSSSSPPPPARPWSSASSGERPGGPRRRRPRPRPRPPRPRARKRPAGSGSRGEEEEEEEGGADDGEAEEEAEEEEEEEEDVIDGFAIASFASLEALQKDASLQPPERLEHRLKHSGKRKRGGSSGATGEPGDSSDREPGRPSGDRARKWPNKRRRKEASSRHSLEAGYICDAESDLDERASDDDLDPSFTVSTSKASGPLGAFNGNCEAKLSVVPKVSGLERSQEQPPGPDPLLVPFPPKEPPPPPAPRPPVSPPATLPAAPSLPPPAQPQLQLRVSPFGLRTSPYGSSLDLSTGSSSRPPPKAPAPPVAQPPPSSSSSSSSSSSASSSSAQLTHRPPTPSLPLP…
>Fbrs_Harmiger_RoundleafBat_NCBI/1-973
METAAAPGPGWAAEGERRRRRCSRRDRDREQRRRRGPGGDAPRALLAAPRGSSSSSSPPPPARPWSSASSGERPGGPRRRRPRPRPRPPRPRARKRPAGSGSRGEEEEEEEEEEEGGADDGEAEEEPEEEEEEEEDLIDGFAIASFASLEALQKDASLQPPERLEHRLKHSGKRKRGGSSGATGEPGDSSDREPGRPSGDRARKWPNKRRRKEASSHHSLEAGYICDAESDLDERVSDDDLDPSFTVSTSKASGPHGAFNGNCEAKLSVVPKVSGLERSQEQPPGPDPLLVPFPPKEPPPPPAPRPPVSPIVPLPAAPSLPPPPQLQLRVSPFGLRTSPYGSSLDLSTGSSSRPPPKAPAPPVAQPPPSSSSSSSSSSSASSSSAQLTHRPPTPSLPLP…
>Fbrs_Acarolinensis_AnoleLizard_NCBI/1-1034
MEGTAAAAPVPCWSGGGGSSSRARRQRRCSRRDRESRCTRRRGGRAGDASHRGILSSSSSGSDSEGPSPPAPVAPGKGRPIQQQQQRRRRRPLRRKKASGSSCSREEEEEEEEEEDLIDGFAIASFVSLEALEKDATLKTPERLELRMKHSGKRKRGEGNNSEPEDEDGSSEKGRSRSCGGERAPTKRSKRRHEETSLQSYLETGYICDTESDPEEQASIDDLDPSFTVSTSKASGPIGALNGSCEAKLSVIPKVSGLERSQERNYEADRDALLVPFLPKEPPSQAAAAPVPAQALPPSPPVLPPARTRAQTPNTAVRGTPQPKGPLPPTPQGGPVPHSLSQSQLHMKVPPFTSQTQGPYAVGLDLSTGGCSRSAAHPKSILPPCSPSSSQLPHRPSTP…
>Fbrs_Pvitticeps_BeardedDragon_NCBI/1-1036
MEGTAAAPAHCWSGGGGSSSRARRQRRCSRRDRESRCTRRRAGRPGNSSHRVVSSSSSSGSDSEGPSPPAPMAPGKSRPLQQQQRRRRRPLRRRKRPSGSSCSREEEEEEEEEEDLIDGFAIASFVSLEALEKDATLKTPERLELRMKHSGKRKRGEGNNSEHEDEDGCSEKGRSRSCGGERALRKRSKRRHKEPSLQTYLETGYLCDTESDREEQASIDDLEHSFTVSTSKASGPIGALNGSCEAKLSVIPKVSGLERSQERNYEADRDPLLVPFLPKEPPSQAAAAPVPPQALPPSPPAPPPARTRAQTPNAVRGTPQPKGQLPPTPQGGPAPHNLPQSQLHMKVPPFASQTQAPYAVGLDLSTGGCSRGAAHPKPILPPCSPSSSQVPHRPSTPSL…
>Fbrs_Xtropicalis_WCFrog_NCBI/1-893
MEAPSHISGARPGHRVQRRRSKAQRDRQRGPSPANSSSSTSPAPELWPRPQRKRRKRRGADNVNFKEDDLIDGFCISSYGSLEAMQRDFSANSAPHEEPYRKRPPGKRKRSDEASSEDPGASGPENRVAAYKGPRDCKGLKDQKRNWPAHNAQEGCAQHVGPPGVISQDCLHCCLDTGYICDAESSCDEQTPRDDLALSFTISTSTASVSLSGGRPKLSVLCEISGLGRSCERSQEPECEPLLPQLCPTPLPPRTPLPPPKPPPSTTPKAQPAPAVPAPTVGLDLGMNSSSRCTFTKPLSVPRMSPRPPTPSRSLPGHSAPQGFSSALRPQTHHHLSLFAPAPAPALPPPPPLLQVTGHPASAVTTVLSEHNVIGQEMGSRFVAAPGAGAELSAAVRPM…
>Fbrs_Xlaevis_ACFrog_NCBI/1-893
MEAQSYISAARPGHRVPRRRSKAQRDRQRGPSPANSSSSASPAPELWPRPQRKRRKRRSTDNVNLKEEDLIDGFCISSYGSLEAMQCSFQRDFSTNSAPHEQPYRKRPPGKRKRSDGASSEDMGASGPENRVSKNKDQRDHKGHKDQKRNWPAHDAQEECAQHIGPPGVINQDCLHCCLDTGYICDAESSCDEKAPSDDLALSFTISTSAASVSLCGVRPKLSVLSEISGLGRSCEKSQEPECEPLLPQQCPTPAPQRTPIVTPKPPPSTSPKAQPAPVMPPPTTSLDSGLNSRCSFPKPVSVPQMSPRPPTPSRSLSGHSVPQSFSSALRPHHHLSLFAPPPAPALPPPPPLLQVTGHPASAVTTVLSEHDVIGQEMGSRFVAAPGGGGELSAAARPM…
>Fbrs_Lchalumnae_Coelacanth_NCBI/1-1164
MELPPRGGGFRQSRRSRSQRDRDRRRRSGEARLFSPSSGSEREGPGTAPSSSRPRPPRRRKRESSSCEEDLIDGFAIASFISLEALEKDVALKPPERLEHRLKRSGKRKRNEENGSEQEDQQDESSERDLNQPNGERETRKLCKKRKREGSLQSCLETGYICDTESDSDDKASDDEHEKYFTVSMSNASESNGALNGTCESKLSVIPKVSGLERSQERNQEPEKDPLLVPFLPKESPSQATLSGQPQAAAHTQAEVCSLASGQARPPTPLQALSQPLNQNSLRATPQPKPQTPQNPPQSQQQPKVYPFSCSQSHSAYSGGLGLSSSSRSSTPAKLTAPASQLPHRPSTPSLALSNHSASHGFSSTLRPPSHPHHHHPQAGMFTPSPGLPPPPPLQQVAG…
>Fbrs_Drerio_Zebrafish_NCBI/1-1247
MDGPSRSGGFRQSRRSRSQRDRERRRRRADLTEHRPSSPSSASDQELCRGDSLLRAGGGECRPGFPGTRHRPPRRRKRESVSCEEDIIDGFAIASFISLEALEMDCSLKPPERSGIMGRGSKRKRGLDENGGPLSEPEEGPPATYTNSWDQRRKIKSKLKRKGDAKISGNHMETGYICDTESESGDKASDNMEPAFIVFTSEAVNANSASAAAGNGCPLLPSNSSVPLLSVTPRVSGLERSQERSMEQPYPEPISTSSSLPSLAAHSTASVSNLLPEQRNGNGGPHHRHNASSPQHKHKNFLPFHLKSQSMYPMGNNNRSSTSGKPPASSSSSSSIRPPTPATSVSLGRGPGGVGTVRPSSRPSPGAVFTPSPNLPPPPPLMQVSPHPSTDQDLILTES…
>Fbrs_Xmaculatus_Platyfish_NCBI/1-1272
MEGPSRSAGMRKSRRSRSQRDRELRRRRRVNLAEERATSLSSGSDREGRGTNNVLGPGGRECRPVFGRHRPPRRRKRESVSCEEDIIDGFAIASFISLEALEMDCSLKPNQRTDMLGRQNKRKRGSEKNGGGPLSEPEDGAPHSYSSSYLKRRSKRRKIEGSHLETGYICDTESDTGDKASDNEMDPVFTVSTRKAVDPSPSNLATAGKSCPPLSARCGGISRLMVTPRVSGLERSQETSLEPHFPEPFSSSTSPGLICMSSPVTASVAVPRPNPVNGNGTRHNGSPPLSKPKPYGLPPRSQSIYSSGAPVKTPSSASSVATSSASMRPPTPSTSVSLPYSRGSGSSGPLRPPSRASSGALFTSSPGLPPPPPLLPPAHSAASEREGRRSVPGAENNSA…
>Fbrs_Mzebra_ZMbuna_NCBI/1-1250
MEGPSRNTGFRQSRRSRSQRDRERRRRRVDLAEERATSLSSGSDREACGTNSVLGPGGRECRPGFGRHRPPRRRKRESVSCEEEIIDGFAIASFISLEALEMDCSLKPSQRTDMLGRRNKGKRGPEENGGGPLSEPEEGAPPSSYWNNSRNKRRKIEGQPLETGYICDTESDTGDKASDNDMDPVFTVSTRKVVDPAPSNMGSSVGKSCPSLPVRFGGVSRLMVTPRVSGLERSQEKNLEPHFPEPVSSSTSSPFFPGLPSHSPVTVPRSSPVNGGSRHNSSPPLSKPKPSLPPRTQSIYNSSTPVKPQPSASSVGTSSSSILPPPPSASVSLPFSRGSGSSGPLRPPSRTSSGALFTSSPGLPPPPPLLQAEREGRRSVPGAENNPAGRSTPGGPAAP…
>Fbrs_Ipunctatus_Catfish_NCBI/1-1279
MDGPSRSGGLRQSRRSRSQRDRERRRRRADLGASSPSSGSEQERCRDSLLGASNGECRPVFPGARHRPPRRRKRESVSCEEDIIDGFAIASFISLEALEMDCSLKPPERAGMFMERGSKRKRGLDENGGPLTEPEEGAPATYTTSSWEKRRNEKKKREAKVSGNLMETGYICDAESESGDKASDNDMEPTFTVSTREVSSNPVILASPVSNGCSGPPRLSVTPRVSGLERSQERSLELPYPEATSTSSSLLLPRSPASVSTSLAEQNGNAAPHHRHDCSPSQHKSKSFFSFPGRSQGVYGMGTNNRNSTSVKPPSSSTSSSSIRPPTPSSVPTSVSAGRGPSGPSGVLRPSSRPSPGALFTPPPGLPPPPPLLQVSPRSSADPELLRQELNSHFLASQG…
>Fbrs_CHarengus_AHerring_NCBI/1-1308
MDGPSRNGGCRQSRRSRSQRDRERRRRRANLAEHRASSPSSASDQEVCRGDSLLGAAGAECRPGFPGVRHRPPRRRKRESVSCEEDIIDGFAISSFISLEALEMDCSLKPPERAGGLMGRGSKRKRGPEENGGGPLSEPEEGAPASFTTSSWDKYRKGERKRKRKREDKASGNHFVETGYICDTESDSGDKGSDNDMEPIFFVKKVEPVPLSIASTVTNGCPLVPTHCRVPRLAVTPRVSGLERSQERSLDLPYPETLSTSTSSSLSCLPLSHSTPITTATSLAEQINGNGPHLHHRLPERGSSSPRPKHKPFLTFPGRPTSNTYSMGVNSRNSTSVKPPSSSMASSSSMRPPTPSIGVPLPHGRGPGATGSHRPPSRPNSRTYSPGLPPPPPLLQVSS…
>Fbrs_Elucius_NPike_NCBI/1-1317
MEGPSRSSGFRQSRRSRSQRDRERRRRRVDLAEERATSPSSGSERELCAAGSVLGPGGRECRPGFVGPRHRPPRRRKRESVSCEEDIIDGFSIASFISFEALEMDCSMKPTQRVAMLMGRGGKRKRGPGQNGEGPLSEPEEGAPPSFSRSCCNRTKRRKTEVKGGGILFLETGYICDTESESADKASDHDMEPMFTVSTRKVLEPVPVSMASSVGKGAPPLPLQGRCGLSRLAVTPRISGLERSQERSLELPYPEPLSTSSSFPCPPALSPAAVSALGQLNGSSNGLHHRPHHNPSPPRSKHKTFLTFPGRHAYSMGINRNGTSVKPPSSAAAAASSSLSVRPPTPSSSMSMSLMRGPGSSGSLRPPSRASSGPLFTASPGLPPPPPLLTSHSGADQDL…
>Fbrs_Kmarmoratus_Killifish_NCBI/1-1265
MEGPSRSAGLRHNRRSRSQRDRERRRRRVDLAEERATSLSSGSDREARGANSVLGPGGRECRPGFGRHRPPRRRKRESVSCEEDIIDGFAIASFISLEALEMDCSLKPSQRTDMLGRRNKGKRGPEENGGGPLSEPEEGAPQSYSSSCWKKSRNKRRKIEGPHLETGYICDTESDAGDKASDNEMDPVFTVSTRKVVEPAPANMSTSVAKTCPSLTARCGGMSRLMVTPRVSGLERSQEKSLEPHFPEPVSSSTSSVYLPRRSSHSPVAASGAVPRPSPMNGNSTRHNGSPPLSKPKLLLPLPPRSHPIYNRSSTPVKPPSSASSVASSSSSMRPPTPSTSVSLPYSRGSGSSGPLRPPSRANSGALFTSSPGLPPPPPLLPPANSTAAEREGRRSVPG…
>Fbrs_Spartitus_BDamselfish_NCBI/1-1313
MEGPSRSTGFRQSRRSRSQRDRERRRRRVDLAEEQATSLSSGSDREACGTNSVLGPGGRECRPGFGRHRPPRRRKRESVSCEEDIIDGFAIASFISLEALEMDCSLKPSQRTDMLGRRNKGKRGPEENGGGPMSEPEEVAPHSYPSSCWNKSRNKRRKIEGHPLETGYICDTESDTGDKASDNDMDPVFTVSTRKVVDPAPSNMGTSMGKSCPPLPARCGGVSRLMVTPRVSGLERSQEKSLEPHFPEPVSSTSTVPFPCLPSHSPVSASGTVPRHNGNSSHHNGSPPLSKPKPFLTLSGRSHSIYNINNRSSTPVKPPSSASSVASSSSSMRPPTPSTSVSLSYMRGSGTSGPLRPPSRASSGAPFTSSPGLPPPPPLLQGPAHSAAAEREGRRSVPG…
>Auts2_Cfloridanus_FCAnt_NCBI/1-1259
MEIEAKQRSQKNRRRERAQRMLAQRESLATAKQQQQQQQQSQQSRQRPPKDEEDSHSGEDEDPAGGGGGLGAKTGHPRDGHSRPPRPPRPPRPRKKSSLAAANQKEPPFEEDIIDGFAILAFRTYEDLESAIKLAGKNNVKKLHTLLSIVEEKPKVDTGQNNRHNEHHIKNNFKHNHYTHNSILTPSTLNQGLDAGTSDDSGRASEQLHGPGIPRDCQDADSSRDHLSDASSHCSSGKGYICDSEGEDDKGSDAESILFESSTPPPLARKYELPSSSPHVLPPANGAGGSPPDTGGQISNPATDAPAPIPPPVPASAPVPTAPSPPSPTLPPHISQPPMTSPLAANPRAIAPQQRPASPALPPPSLSQQPHTTIPALHPPNVPLVSSSHTTSPAVASLG…
>Auts2_Wauropunctata_LFAnt_NCBI/1-1247
MEIEAKQRSQKNRRRERAQRMLAQRESLATAKQQQQQQQQQQSQQSRQRPPNDEEDSHSGEDEDPAGDGHSRPPRPPRPPRPRKKSSLAATNQKEPPFEEDIIDGFAILAFRSYEELESAIKLAGKNNVKKLHTLLSIVEEKPKVDTGQNNRHNEHHIKNNFKHNHYTHNSILTPSTLNQGLDAGTSDDSGRASEQLHGPGIPRDCQDADSSRDHLSDASSHCSSGKGYICDSEGEDDKGSDAESILFESSTPPPLTRKYELPSSSPHILPPTNGAGGSPPDTGGQISNPATNAPAPIPPPVPASAPVPTAPSPPSPTLPPHISQPSMTSPLAANPRAIAPQQRPASPALPPPSLSQQPHTTIPALHPPIGPLVSSHTTSPAVASLGVTPAAPSNGAAT…
>Atrophin-1-like_Cbiroi_CRAnt_NCBI/1-1264
MEIEAKQRSQKTRRRERAQRMLAQRESLATAKQQQQQQQQQQSQQSRQRPPNDEEDSHSGEDEDPAGGGGGLGLGLGLGAKTGHPRDGHSRPPRPPRPSRHRKKSSLAAANQKEPPFEEDIIDGFAILAFRTYDDLESAIKLAGKNNVKKLHTLLSIVEEKPKVDTGQNNRHNEHHIKNNFKHNHYTHNSILTPSTLNQGLDAGTSDDSGRASEQLHGPGIPRDCQDADSSRDHLSDASSHCSSGKGYICDSEGEDDKGSDAESILFESSTPPPLTRKYELPSSSPHVLPPANGAGGSPPDTGGQISNPATDAPAPIPPPVSASAPTAPSPPSPTLPPHISQPPMTSPLAANPRAIAPQQRPASPALPPPSLSQQPHTTIPALHPPNVPLVSSSHTTSP…
>Auts2_Lhumilae_ArgAnt_NCBI/1-1277
MEIEAKQRSQKNRRRERAQRMLAQRESLATAKQQQQQQQQQQSQQSRQRPPNDEEDSHSGEDEDPAGGGGGGGGGGLGLGLGAKTGHPRDGHSRPPRPPRPPRPRKKSSLVNAIPKEALFEEDIIDGFAILAFRTYEELESAIKLAGKNNVKKLHTLLSIVEEKPKVDTGQNNRHNEHHIKNNFKHNHYTHNSILTPSTLNQGLDAGTSDDSGRASEQLHGPGIPRDCQDADSSRDHLSDASSHCSSGKGYICDSEGEDDKGSDAESILFESSTPPPLARKYELPSSSPHVLPPANGAGGSPPDTGGQISNPATDAPAPIPPPVPASAPVPTAPSPPSPTLPPHISQPPMTSPLAANPRAIAPQQRPASPALPPPSLSQQPHTTIPALHPPNVPLVSSS…
>Auts2_Pbarbatus_RHant_NCBI/1-1258
MEIEAKQRSQKNRRRERAQRMLAQRESLATAKQQQQQQQQQSQQSRQRPPNDEEDSHSGEDEDPAGGLGLGAKTGHPRDGHSRPPRPPRPPRPRKKSSLTAANQKEPPFEEDIIDGFAILAFRTYEDLESAIKLAGKNNVKKLHTLLSIVEEKPKVDTGQNNRHNEHHIKNNFKHNHYTHNSILTPSTLNQGLDAGTSDDSGRASEQLHGPGIPRDCQDADSSRDHLSDASSHCSSGKGYICDSEGEDDKGSDAESILFESSTSPPLARKYELPSSSPHVLPPANGAGGSPPDTGGQISNPATDAPAPIPPPVPASAPVPTAPSPPSPTLPPHISQPPMTSPLAANPRAIAPQQRPASPALPPPSLSQQPHTTIPALHPPNVPLVSSSHTTSPAVASLG…
>Auts2_Vemeryi_CAnt_NCBI/1-1258
MEIEAKQRSQKNRRRERAQRMLAQRESLATAKQQQQQQQQSQQSRQRPPNDEEDSHSGEDEDPTGHPRDGHSRPPRPPRPPRPRKKSSPAAANQKGSPFEEDIIDGFAILAFRTYEELESAIKQAAKSNVEKLHTLISIVEEKPKVDTGQNNRHNNEHHIKNNFKHYTHNSILTPSTLNQGLDAGTSDDSGRASEQLHGPGIPRDCQDADSSRDHLSDASSHCSSGKGYICDSEGEDDKGSDAESILFESSTPPPLTRKYELPSSSPHVLPPTNGAGGSPPDTGGQTSNPATNAPAPIPPPVPASAPVPTAPSPPSPTLPPHIPSQPPMTSPLAANPRAIAPQQRPASPALPPPSLSQQPHTTIPALHPPIGPLVSSHTTSPAVASLGVTPAAPSNGAV…
>Fbrsl1L_Hsaltator_JJAnt_NCBI/1-1199
MEIEAKQRSSQKNRRRERAQRMLAQRESLATAKQQQQQQQQQQQSQQSRANQKEPLFEEEIIDGFAMLAFRTYEELESAIKLAGKNKKLHTLLSIVEEKPKVDTGQNNRHNEHHIKNNFKHNHYTHNSILTPSTLNQGLDAGTSDDSGRASEQLHGPGIPRDSQDADSSRDHLSDASSHCSSGKGYICDSEGEDDKGSDAESILFESSTPPPLRKYELPSSSPHVLPPNGAGGSPPDTGGQISNPATDAPAPIPPPVSASAPVPTAPSPPSPTLPPHISQPPMTSPLAANPRAIAPQQRPASPALPPPSLSQQPHTTIPALHPPNVPLVSSSHTTSPAVASLGVTPAAPSNGAATTSYPPPIPIAAYPQTQPSYPPLYTPYTALNHSPYLPPAVPSPSH…
>Atrophin-1_Bterr_BumbleBee/1-1258
MEIEAKQRNQRNRRRERAQRMLAQRESLASAKQQQQQQQQQTRQRPNDEEDSHSGEDEDPAAGLGLGLARTGHPRDSHSRPPRPPRPPRPRKKSSLAAANQKEPPFEEDIIDGFAILAFRTYEELESAIKLAGKNNVKKLHTLLSIVEEKPKVDIGQNNRHNEHHIKNHFKHNHYTHNSILTPSTINQGLDAGTSDDSGRASEQLHGPGIPRDCQDADSSRDHLSDASSHCSSGKGYICDSEGEDDKGSDAESILFESSTPPPLARKYELPSSSPHVLPPANGAGGSPPDTGGQISNPATDAPAPIPPPVPASAPVPTAPSPPSPTLPPHISQPPMTSPLAANPRAIAPQQRPASPALPPPSLPQQPHTTIPALHPPNVPLVSSSHTTSPAVASLGVTP…
>NACA_Mrotundata_ALCBee_NCBI/1-1268
MEIEAKQRNQRNRRRERAQRMLAQRESLATAKQQQQQQQQQQQQSRQRPNDEEDSHSGEDEDPAAGLGLGLARTGHPRDSHSRPPRPPRPPRPRKKSSLAAANQKEPPFEEDIIDGFAILAFRTYEELESAIKLAGKNNVKKLHTLLSIVEEKPKVDTGQNNRHNEHHIKNHFKHNHYTHSSILTPSTLNQGLDAGTSDDSGRASEQLHGPGIPRDCQDADSSRDHLSDASSHCSSGKGYICDSEGEDDKGSDAESILFESSTPPPLARKYELPSSSPHVLPPANGAGGSPPDTGGQISNPATDAPAPIPPPVPASAPVPTAPSPPSPTLPPHISQPPMTSPLAANPRAIAPQQRPASPALPPPSLSQQPHTTIPALHPPNVPLISSSHTTSPAVASLG…
>Auts2_Aflorea_DwarfBee_NCBI/1-1262
MEIEAKQRNQRNRRRERAQRMLAQRESLATAKQQQQQQQQQQQTRQRPNDEEDSHSGEDEDPAAGLGLGLARTGHPRDSHSRPPRPPRPPRPRKKSSLATANQKEPPFEEDIIDGFAILAFRTYEELESAIKLAGKNNVKKLHTLLSIVEEKPKVDIGQNNRHNEHHIKNHFKHNHYTHNSILTPSTINQGLDAGTSDDSGRASEQLHGPGIPRDCQDADSSRDHLSDASSHCSSGKGYICDSEGEDDKGSDAESILFESSTPPPLARKYELPSSSPHVLPPANGAGGSPPDTGGQISNPATDAPAPIPPPVPASAPVPTAPSPPSPTLPPHISQPPMTSPLAANPRAIAPQQRPASPALPPPSLSQPHTTIPALHPPNVPLVSSSHTTSPAVASLGVT…
>Auts2L_Oabietinus_ParaWasp_NCBI/1-1340
MEIEAKQRNQRNRRRERAQRMLAQRESLASAKQQQQQRQQTRRPADEEDSHSGEDEDAAGGLASIGLSRGSRPRESRSRPPRPPRPPRPRKKSSLAGAVQKDPPFEEDIVDGFAILAFRTYEELESAIKLAGKNNVKKLHTLLSIADEKPKVDTGQHDRHGEHRIKNHFKHNHYTHNSILTPSTLNQGLDAGTSDDSGRASERLHGPGIPRDCQDADSSRDHLSDASSHCSSGKGYICDSEGEDDKVSDAESILFESSTPPPLARKYELPSSSPHALPPANGAGGSPPDTGGQISNPATDAPAPIPPPAAASAPVPTAPSPPSPTLPPHISQPPMTSPLAANPRATVPQQLVQHQPHQPHQSHQPHPAHQPQQPAHQHPPSHPQSQAQPQQSQQAQPQQ…
>Auts2L_Mdemolitor_Pwasp_NCBI/1-1258
MEIEVKQRNQRNRRRERAQRILAQRESLASAKQQQQQAARHRPDEEDSHSGEDEEPGGLGLEISRGNRPRDNHQRPPRPPRPPRPRKKSSLAGANAKEPPFEEDIIDGFAILAFRTYEDLESAIKLAGKNNVKKLHSLLSIVEEKPKVDTGQNNRHNDHHIKNNFKHNHYTNNSILTPSTLNQGLDAGTSDDSGRASEQLHGPGIPRDCQDADSSRDHLSDASSHCSSGKGYICDSEGEDDKGSDAESILFESSTPPLPRKYELPSSSPHVLPPTNGAGGSPPDTGGQISNPATDAPAPIPPPVPASAPVPTAPSPPSPTLPPHISQPPMTSPLAANPRAIAPQQRPASPALPPPSLPQQPHTTIPPALHPPNVPLVSSSHTTTSPAVASLGVTPAAPS…
>Fbrsl1_Csolmsi_FigWasp_NCBI/1-1428
MEIEAKQRSQRNRRRERAQRMLAQREAKHHQLQLPRQPSAATGVAEDSHSGEEEDGPDGTATATPRPRPRDNNGHPRPPRPPRPPRPRKKSALAAGAAAQCKEPKEPIFEEDIIDGFAILAFRTYEDLESAIKLAGKNNFKKLHSLLSIAEEKPKVDTGQNNRHNDHHIKNHFKHNHYSTHNSILTPSTLNQGLDAGTSDDSGRASEQLHGSGIPRDSQDADSSRDHLSDASSHCSSGKGYICDSEGEDDKNSDAESILFESSTPPPLARKYELPSSSPHVLPPANGAGGSPPDTGGQISNPATDAPAPIPPPVPATAPVPTAPSPPSPTLPPHISQPPMTSPLAANPRAIAPQQRPVSPALPPPSLCQQQQQQQQQHQHQHQHQHQHQQQQQQQQQQQ…
>Auts2L_Nvitripennis_JewelWasp_NCBI/1-1432
METMEAKQRSQRNRRRERAQRMLAQREAKQQLQQQHNAHLQLSSQQASAAGGAGANEDSHSGEDDDVRPNDRDRNRPPGRDSNGHPRPPRPPRPPRPRKKSALAAAAANSANASNEPKEPIFEEDIIDGFAILAFRTYEDLESAIKLAGKNNFKKLHSLLSIPEDKPKVDTGQNNRHNEHHIKNHFKHNHYNTHNSILTPSTLNQGLDAGTSDDSGRASEQLHGSGIPRDSQDADSSRDHLSDASSHCSSGKGYICDSEGEDDKNSDDGSILFESSTPPPLARKYELPSSSPHVLPPSNGAGGSPPDTGGQISNPATDAPAPIPPPVPATAPVPTAPSPPSPTLPPHISQPPMTSPLAANPRAIVPQQRPVSPALPPPSLCQQQQQQQQQQQQQHQQQH…
>Auts2L_Farisanus_SonanParasite_NCBI/1-1260
MEIEVKQRNSQRNRRRERAQRILAQRESLASAKGNCNHSHQVGRGPGDDEDSHSGEEEEQLGLSRASREGQRPARPPRPHRPRKKATIAGGGKEPPFEEDIIDGFAILAFRSYEDLESAIKLAGKNNLKKLHSLLTIEEKPKVDTGQNNRHNDHHIKNHFKHNHYTHNSILTPSTLNQGLDAGTSDDSGRASEQLHGPGIPRDSQDADSSRDHLSDASSHCSSGKGYICDSEGEDDKGSDAESILFESSTPPLPRKYELPSSSPHVLPPANGAGGTPPDTGGQISNPATDAPAPIPPPVPASAPVPTAPSPPSPTLPPHISQPPMTSPLAANPRAIAPQQRPTSPAHPPPSLPQQPHTTIPALHPPNVPLVSSSHNTTSPAVASLGVTPAAPSNGAATT…
>Atrophin-1-likeTX1_Arosae_TurnipSawfly_NCBI/1-1245
MEIAEVKQRNQRNRRRERAQRMLAQRESIANAKQQQQQQGLGGLVIAGDALDPRTTGDESHSGEDEPGAPHGLARGRGRVRGREKHPRPPRPRKKSSLNHKEPPFEEDIVDGFAILAFRTYEELESTIKLAGKNNVKKLHTLLSIADEKPKVDTGQHNRHNDLHIKNHFKHNHYTHNSILTPSTLTQGLDAGTSDDSGRASEQLHGPSIPRDCQDPDSSRDHLSDASSHCSSGKGYICDSEGEDDKGSDAESILFESSTPPPLARKFELPSSSPHVLPPANGAGGTPPDTGGQISNPATDAPAPIPPPVPATAPVPTVPSPPSPTLPPHISQPPMTSPLAANPRAIAPQQRPASPALPPPSLPQQPHTTIPVLHPPNVPIVSSSHTTSPAVASLGVTPA…
>Auts2L_Tcastaneum_RedFlourBeetle_NCBI/1-1018
MDVEVKQRNRRRRRAQRMQAQREGKADRRDGPDSGDDDENVVREKPQRPHNRRKKNKEPLVEEDIVEGFSILQFRSYEDLELVLKISSKENIKRLSDIERPRLEPKTHITHHISAHNNHGLSLTQDPATSDDSGRASERLTGSSVAPRDADSSRDRLSDASSRCSSGKGYICDSEGEDDKGSDASSVIFASTPASRKREFPGALPPSLPLSNGTSNSPVPAPTPPNLPVPSPAPAQQPPLHPASSTAAPGGNATKQPPLGDVPAPPPASVPVSVPPVTMPQPAAAPIAHHPDSTTGAATHAMRTDSPAVATSANVPVAPGAGQYHHPSYQPLYAPYAVHTPVPPPSSTTTTTVPATTATTAAVKAPSPRGHSPNRERESYSSNVSSLSRGSVTPLSCPP…
>HP_Phumanuscoporis_HBLouse_NCBI/1-1290
MEKEIKHRLKKSRRRERAERMQAQRDHGDSAEDETLSGVKPHRPPIRRKKTKEPTFEEDIIDGFAILAFRSYEELEMAVKMAATKNTKLNMFDEKIRSQGSLRVINRHSPAPGHDAGTSDDSGRASEVRPSGISHAHRESSHDHLSDASSRCSSGRGYIMLDRCSLLLLQVLRRSLNETGETQNTLITNGSESPPPSSNAATCLNHSAPVASLQSNGLADNAKTPMTASLLNYSSTQLEKAHVLESERATLPRFDGLGLNSNEKTRLEINRPTFEKRFESNTLVENKRLEPNTHIHGAGNFETRLDGHLNHMEKDRIEGILAEKNVMLDKSRIDVVHLDNSRSDGIPVHMLSNAPLSSHLDKRTLDVLPIQTDKCLDNVLAPISLDKRKDSHSSSAIDK…
>Auts2_Apisum_PeaAphid_NCBI/1-1252
METDIKQQRIKRSKRRERAQRMHAKKHELDSGEEDELSTKEKAQRPPPPNRRKKKETTLFDEDVVDGFAILSFKSYEDLENCVQQCLVKSAVTLGLDPSSQSFLHRNHHKHHRNHAHNHNNNNHHHDSNSSTPVTPVKTEYNVPSPPTTPNNFNHNKDSSSLDLKHDSEGGDNDASVVHSNSVQSFKRPSGNKVSTSSLSQSGQRRSSSRERFSDASSNCSSGRGYICDSEDEGDKGSDNSDLFRTSLVSRKDELPGRISSEPIQNLPATVSKEPISITPPSRQPTPPLVNGIEFDSHSTPETTTTSTTHIRPSQNPMLPPPSTTPRALQVSQPKCPSPTIPPASTPPTTPKPQSTHVNGHEPSTTPATVTSRYSPVPSSGLNSPRNFSTNPVPPPTSA…
>Auts2_Cgigas_POyster_NCBI/1-1047
MEGDQRKQQRYTKRRERVHNKLDPDGGKDEMDSSPSRSDGDKPRAKPPRRRRNRSHSHDEDIIDGFAILSFKSLEDLNNLMKPSKAIELKNQKNDFVKRKKKKPRIKPCRPLSPTLNHRFSDNSSIHSVYSDRTEEFSDQRSGSRDGGLSDVSTHSSSGRGYLCDSESGDERASNASSDLFSTLNHNRECPAPSTTSCSSPCSTPITSTVSSQTDSGITTATVSTTSAVSAYTTATETNPTASTTTTTSCTIVTKTTNSSVIANGPLTTSKEKPASPILSKSGDSRSPHLKKPFPRPSSETLLHKDQRKFSPSPIRTPRREDQRSDKDFPLPPSFGFSKTWHSGSNPHLHSPYNQVSHSPGLPQFGLHSTSHGSSFSSLPPSPLHNLIPTAGGPQSMFA…
>Auts2_Lanatina_DucksTongueBarnacle_NCBI/1-1099
MEKEGKERKVRQPRREKTPKSKEKVRPDSPGYVDEEHNLSPPPKPSKDKGKGKNKLKNNASNAAFEEDIIDGFAIMSCKTFEDLEMLVKNESSKSNNLPTSSTSASEGRAPSEETKTDIEATLPTENKIAQKLQAKKKAHSSNSTKKMNQGLTKCKEEESCNQVLETGTVNGPQRSTSRDHLSDVSSIQSSSGKGYICDSESGDERASDVGSDLFNNTRHTRDNNVSGSSSKSSTPVTVSSQANTPAPKEPPLTVLNPARPPEERERESEKENKGINHTHLPNSHCSSSSSSSISSCNSSSNSSIPSHSRGNSWGSPSANSFHSVSRHLTPTPNLSLPSRHTPTFRHTPPSLHPHHQSPHSVTPMFAPPIPPPPPLTSTSLGLPSNLPSTPFGADSISS…
>Auts2_Bbelcheri_BelchersLancelet_NCBI/1-1207
MDSEARQRSQRQRRRERARELQQQREREREAQLQAARERERNVQQPEGEGGEDRENSRPAPRPASRPASRQSAEEDTSPPAHRERPRPRPRKQRRESHSASSQEEDIIDGFAISSFSSMDALENESPNKLVDRRNRDKAPARRGMEDGENGKAQKRRKKTKMRSSYHGKTDDENTRPEGTNANGPSQRASSRDRLSDASTHSSSGRGYMCDSESEDDRNSDAGSENLFRAVTSNPPVTRPAPPTTTLNSSFSISSITANLNHNRDEKREQPVSSAPSGVAVVNNHHSNSYVHSHGHGLSNNHSHSSHSHSHSHSQGLSQSHGHGHTHTHSSHSHSHSQVHNHSRGHEEKEKKRESINRDTAFSKTNSWTSPNHQPPRIGPTPHISPIVGPNPSFSLSLT…
>TayBridge_Dmelongaster_Fruitfly_NCBI/1-2486
MDTSNASAKSKTSASGSSSINGIGSQIKHISSSQDIGSSVPAVPVQDEKSESHSHSHSHSSSSSQSSQSQSQSQPQSTVLTVVGQSISKSSTGALAVLHLPPPTATALVQASANIADLGSMPRARPSFVSNTSSTAATTTTATSASDGGKTMAVAAIPPASPVSISEPTCPSVSTVSMAPSACDFDSDTELSIVAAAAAVSASAGIDSRSPTSPPTAAGSTIMPQLNSSAGGTASIAGNQSGFGAGSGAVAAGNTNGHSTTSSSSTHLSLNAKQQRQQKRRRERAQRLQAERDSRCNANSLSGTFIAGSSVGVGSAMSAANGGQGGGVGLVTPNSSVGGGSSAVAMGNGSAAGPGNNGMIYHINSAGSMGEDSNNSNGNFTSSSNGSNNLLPPTDSIAS…
>GE16010_Dyakuba_AfricanSavannaFruitfly_NCBI/1-2456
MDTSNASAKSKTSASGSSSINGIGSQIKHISSSQDIGSSVPAVPVQDEKSESHSHSHSHSSSQSSQSQSQPQSTVLTVVGQSISKSSTGALAVLHLPPPTATALVQASANIADLGSMPRARPSFVSNTSSTTTTTTATSASDGGKPMAVAAIPPASPVSTSEPTCLPVSAVSMAPSACDFDSDTELSIVAAAAAVSASAGIDSRSPTSPSTAAASTIMPQLNSSAGGGGGGGGNANTAGIQTGFGAGSGAVAAGNTNGHSTTSSSSTHLSLNAKQQRQQKRRRERAQRLQAERDSRCNASSLSGTFIAGSSVGVGSAMSAANGGQGGGLITPNSGVGGGSSAVAMGNGSAAAGPGNNGMIYHINSAGSMGEDSNNSNGNFTSSSNGSNNLLPPTDSIAS…
>GG19362_Derecta_WestAfricanFruitfly_NCBI/1-2453
MDTSNASAKSKTSASGSSSINGIGSQIKHISSSQDIGSSVPAVPVQDEKSESHSHSHSHSSSQSSQSQTQSQPQSTVLTVVGQSISKSSTGALAVLHLPPPTATALVQASANIPDLGSMPRARPSFVSNTSSTTTTASSASDGGKPMAVAAIPPASPVSTSEPTCPPVSAVSMAPSVCDFDSDTELSIVAAAAAVSASAGIDSRSPASPPTAAASTIMPQLNSSAGGGGVGTANNAGNQTGFGAGSGAVAAGNTNGHSTTSSSSTHLSLNAKQQRQQKRRRERAQRLQAERDSRCNASSLSGTFIAGSSVGVGSAMSAANGGQGGGLITPNSGVGGGSSAVAMGNGSAAGPGNNGMIYHINSAGSMGEDSNNSNGNFTSSSNGSNNLLPPTDSIASLLL…
>GH12549_Dgrimshawi_HawaiianFruitfly_NCBI/1-2371
MDTTTITSPTATTELSSLVVGCSVVQDSHAFVAQHDNMAAARAILPVSAAAVSANQNQKQDERNPHHTALAFTSGGPPVTSALTTTTIAANTVAAALNLPPPTPNPNLSVADSVTDVALSDCLLPAPPSFAITGIRTTPTPPLHNSSDPTAPAAQAPVPCASDFDSDTELSIVAAAAAATATNAVASTVDHSTTSPVSVSISTCSPAQTGLLTMTNGHINSNSNNTSSSSQLSLNTKQQRQQKRRRERAQRLQAERDSRCNLNAMSGALIGGGSVVGVGVGIGMGASTGGGSSSGGIIGSVTAPTTLMGNSNVVGPGNGMLYHLNSAGSMGEDSNNSNGNFTSSSNGSNNLLPPTDSIASLLLNPPHSPECNSGLMATPSDSEGESLDEDLLSTSSSST…
>GK17277_Dwillistoni_AmazonFruitfly_NCBI/1-2763
MDMDTDPITTSTNTAAATPNNSANVSPEMKTSVIGGSAQDPSHQLQEPGGPAAISGGALMARGGLQDQKHEATTFGTDTVVGSGGGGGGVGGGGVTATNTSASLAINLPPPMATVAGITTQAACPGTGSPDSVDPQLGSGALTASTPPPPPPLIVSIEMGTPTVEGGGGVTPSIGPAVDRCASVSVTASSAAAPTCPASMSAAASVSLGPSASDFDSDTELSIVAAAAAAAAAATSGIGMDTSMSSSGASLMSGSHATVHGSMTGAGTAGGLANVGVTTNGHNNGISSAQLSLNAKQQRQQKRRRERAQRLQAERDNRCNSSSNLNATFIAGGAGGATGGGGVAMNSAVSMGTGVVGGQNSVMGATGGVGGGAAPSVLMGSGPVGGPGGPGAGPGNGML…
>Mucin-19_Dbiarmipes_Fruitfly_NCBI/1-2522
MDTSNASAKSKTSASGGSSINGLGAQIKHISSQDIASSSASVQDEKSESSSSSSSSSSSSSSSSSPQNPSQSQSQSASKGATTALAVLHLPPPTATALVQASANIPDLGSMPRARPSFASNASSTNASASASTSTTSCSASSATDGGKPMAVAAIPPESISTSEPTCCPPGSAASSMASASACDFDSDTELSIVAAAAAVSAASAGIDSRSPSSPPPAPATGMMPSLGSSAGGGATPLAGNQSGFGAGSGALVGNTNGHSTTSSSSTHLSLNAKQQRQQKRRRERAQRLQAERDSRCNASSLGGTFIAGSSVGAGSAMSAANGGGAGAATGVGPGGGLVTPSGGASAAMAMGNGSAAGPGNNNGIIYHINSAGSMGEDSNNSNGNFTSSSNGSNNLLPP…
>Mucin-19_Dficusphila_Fruitfly_NCBI/1-2475
MDTSNASAKSKTSASGSSSINGLGTQIKQISQTSSSSSQDIASAGNVAPQDDKNRGGDDSSNPTSATVLSSVVGPNMTKSTTNPGLAVLHLPPPTATALVQVQTSANISELGSMPRARPSFVSNTSTTEGKPMAIPSESASASEPSCPVAVSMAPSACDFDSDTELSIVAAAAAVSASAGIDSRSPTSPPPAGSTIAPSLSSGPCSVASMAGNPAGFGAGSGAPLASNTNGHSTSSSTHLSLNAKQQRQQKRRRERAQRLQAERDSRCNSSSLSGTFIAGSSVGVSGGAGAMSASANVNVGGGGGVGGQGNLVTPSGVGVGGSSSSTVAMGNGSAAGPGNNGMIYHINSAGSMGEDSNNSNGNFTSSSNGSNNLLPPTDSIASLLLNPPHSPECNSGLM…
>Mucin-19_Dsuzukii_SpottedWingFly_NCBI/1-2461
MDTSNASAKSKTSASGGSSINGLGTQIKHISSQDIGSTSVSVQDEKSESSSSSSSSSSSPQSTLHPVVGQHQNPTLNQNHQLNPNQSQNQNQNPSQSQSISKGSTTALAVLHLPPPTATALVQASANIPDLGSMPRARPSFVSNSTSTTSSSTTTSSSSSTTDGGKPMAVAAIPPESISTSEPTCCPPASAVNSMASACDFDSDTELSIVAAAAAVSAASAGIDSRSPSSPPPAPASALMPNLSSSAGGGAATMAGNQAGFGTGSGTLVGNTNGHSNTSSSSTHLSLNAKQQRQQKRRRERAQRLQAERDSRCNASSLGGTFIAGSSVGAGSAMSATNGSQGGAGVGGGVGPGGGLVTPSGGGSAAMTMGNGSTAGPGNNNGMIYHINSAGSMGEDSNN…
>Mucin-12_Drhopaloa_Fruitfly_NCBI/1-2401
MDTSNASSAKSKTSASASSSSINGLGLGPQNKHILSQDISSVNVNVAAQDEKNETPLSAAAATVLTVVGQTMAKSTAPLAVLHLPPPTATALVQASANISELGSMPRARPSFVSNTSTTEGKPMAVASMPSESASSSEPSCPVAVSMAPSACDFDSDTELSIVAAAAAVSAAAGIDSRSPTSPPPSAASTIMPALGSGGGGTAASLSTMAGSQGGFGAGSGVVAGNTNGHSTSSSSTHLSLNAKQQRQQKRRRERAQRLQAERDSRCNSSSLSGTFIAGSVGVSAISAANVNAAGGQGSLVTPNGGNSSVAIGNGSVAGPGNGMIYHINSAGSMGEDSNNSNGNFTSSSNGSNNLLPPTDSIASLLLNPPHSPECNSGLMATPSDSEGESLDEDLLSTS…
>Mucin-19_Dtakahashii_Fruitfly_NCBI/1-2466
MDPSNASAKSKTSASASASASASASSSSSSSSINGLGTQIKHISSQEIVTGTGSSGSSGSAVQDEKSEASSPAVVGQNQNPHQNQSISKGSATSALAVLHLPPPTATALVQASANIPDLGSSMPRARPSSSSASSSSSSSSVTDATGSGKPAIPPDSQSLEPNNTCPPVMAPSACDFDSDTELSIVAAAAAVSVSASPQSPPPAVATLGLGGGGAVTVMPAVTGNGNTNTNGHSTTTSSSSNHLSLNAKQQRQQKRRRERAQRLQAERDSRCNASSLSGGTFIAGSSVAASSAVNGGPVGGVGGGLPASSTVASMGNGSTAAGPGNNGLIYHINSAGSMGEDSNNSNGNFTSSSNGSNNLLPPTDSIASLLLNPPHSPECNSGLMATPSDSEGESLDED…
>DDB_G0274915_Delegans_Fruitfly_NCBI/1-2534
MDTSNASSAKSKTSASASSSSSINGLGLGLGAQNKHISSQENANVAGQDDKNDAQIQTPLAASAGAAGAAAAAAAATAAGTVLTVVGHDRNSSKSTAPQSALLHLPPPTATALVSHQASANISELRARPSFVSNTSTTEGKPMAIPSESASSTSEPSCPAVVAASMASSACDFDSDTELSIVAAAAAVSAAAGIDARSPTSPTPSAASTIMPALSSAAGGGTAASLSLATMAGSQGGGGGFGAGSGAVGAGNTNGHTTSSSNSTHLSLNAKQQRQQKRRRERAQRLQAERDSRCNASSLSGGTFIAGSVGVSGMSAASGVNAAGGVGGAGQGGLITPSGGNGGNGGGGSSSVAIGNGLAAGPGNNGMIYHINSAGSMGEDSNNSNGNFTSSSNGSNNLL…
>Serine-richAdhesin_Deugracilis_Fruitfly_NCBI/1-2430
MDTSNASAKSKTSASGSSSINGLGPQIKHISSQDIGSTVAAVQDEKSEQSREQSTVLTVVGQSISKSSTALAVLHLPPPTATALVQSSANIPDLGSMPRARPSFSSNITTTTTTTSDGGKSMAVAAIPPESTTTSEPTCPPVSSVSMAPSACDFDSDTELSIVAAAAAVSASAGIDSRSPTSPSPAAASTIMPTLGSSAGGGTASMTGNQVGFGAGSGAVAAGNTNGHNTTSNNSSNHLSLNAKQQRQQKRRRERAQRLQAERDSRCNASSLSGTFIAGSSVGVNSSMSAANGGQGGSLVTPSGGGGGGQSSAVAMGNGSAAGPGNNGMIYHINSAGSMGEDSNNSNGNFTSSSNGSNNLLPPTDSIASLLLNPPHSPECNSGLMATPSDSEGESLDED…
>Spen_Ccapitata_MedFruitfly_NCBI/1-2561
MDPHEIKPPGPGITNSTINAGSTGQHGQQHQLGGSGEQLNLPPPSPQAIGTAGINGATGSLTTSIPSASSSVSGCNSNANILYNNANSSHQQRPSNNTNNDGDSDTESLASMSAKAKAAAAAEQNHTASATNGHNCGTSTTVNNLNVNAKQQRQQKRRRERAQRLQAERENRFANSVNNVPNSGLLYHASSAGSMGEDSNNSNGNFTSSSNGSNNVMPPTDSIASLLLNPPHSPECNSGLMATPSDSEGESLDEDLLSTSSSSTLLLPRDKPPPRPPPPVRRKLPRSPVLEEEIIDGFAILEFKSYEDLEFAIKLGQKRKEKRLSALEELTCTYSIEETKMPKIIDTGQPHPIRGSSALNLQINNIKDNSNNIRLLSSNSNNINCHPAQTVTSSTNVTV…
>Mucin-19_Rzephyria_ZebraFruitfly_NCBI/1-2447
MDPHELKPPGPGSITNSTTHAGTSVPHGQHQQLVGSGEQLNLPPPSPQTSGSSGINGAVAPLTSSISSASTSVSGCSGNVRALYGTVAGPSNTNNDGDSDTESLATMSAKVKAAAAAEQNHTLPATNGHNGGASTAVNNLGLNAKQQRQQKRRRERAQRLQAERENRFANTANNVPNSGLLYHASSAGSMGEDSNNSNGNFTSSSNGSNNVMPPTDSIASLLLNPPHSPECNSGLMATPSDSEGESLDEDLLSTSSSSTLLLPRDKPPPRPPPPVRRKLPRSPVLEEEIIDGFAILEFKSYEDLEFAIKLGQKRKEKRLSALEELTCTYSIEETKMPKIIDTGQPHPIRGSSGLNLPINNIKDGGHNIRMMSNNIISSNCHPAQTVTSSITATVPESPL…
>Mucin-5AC_Blatifrons_SolanumFruitfly_NCBI/1-2497
MDPHELKPPGPGLLSNSTTNAATSGQQQQLGGSGEQLNLPPPSPQASGTSGINGAIGSLTSISSASGSVGSCANNVNIFYGNVAASHQQRPSPNNTNLDGDSDTESLATMSAKAKAAAAAEQNHNVSATNGHNSGANTAVNNLSVNAKQQRQQKRRRERAQRLQAERENRFANTVNNIPNSGLLYHASSAGSMGEDSNNSNGNFTSSSNGSNNVMPPTDSIASLLLNPPHSPECNSGLMATPSDSXGESLDEDLLSTSSSSTLLLPRDKPPPRPPPPVRRKLPRSPVLEEEIIDGFAILEFKSYEDLEFAIKLGQKRKEKRLSALEELTCTYSIEETKMPKIIDTGQPHPIRGSGALNLPMNNIKDGSNNIRLHSGNGNSANCHPAQTVTSATTVTVQD…
>Mucin-5AC_Boleae_OliveFruitfly_NCBI/1-2489
MDPHELKPPGPGLLSNSTTNAATSGQQQQLGGSGEQLNLPPPSPQASGTSGINGAIGSLTSVSSASGSVGSCANNVNIFYSNVAASHQQRPSPNNTNLDGDSDTESLATMSAKAKAAAAAEQNHNVSATNGHNSGANTGVNNLSVNAKQQRQQKRRRERAQRLQAERENRFANTVNNIPNSGLLYHASSAGSMGEDSNNSNGNFTSSSNGSNNVMPPTDSIASLLLNPPHSPECNSGLMATPSDSEGESLDEDLLSTSSSSTLLLPRDKPPPRPPPPVRRKLPRSPVLEEEIIDGFAILEFKSYEDLEFAIKLGQKRKEKRLSALEELTCTYSIEETKMPKIIDTGQPHPIRGSGALNLPMNNIKDGSNNIRLHSGNGNSTNCHPAQTVTSSTAVTVQD…
>Mucin-5AC_Bdorsalis_OriFruitfly_NCBI/1-2460
MDPHELKPPGPGLLSNSTTNAATSGQQQQLGGSGEQLNLPPPSPQASGTSGINGAIGSLTSVSSASGSVGSCGNNVNIFYSNVAASHQQRPSPNNTNLDGDSDTESLATMSAKAKAAAAAEQNHNVSATNGHNSGANTAVNNLSVNAKQQRQQKRRRERAQRLQAERENRFANTVNNIPNSGLLYHASSAGSMGEDSNNSNGNFTSSSNGSNNVMPPTDSIASLLLNPPHSPECNSGLMATPSDSEGESLDEDLLSTSSSSTLLLPRDKPPPRPPPPVRRKLPRSPVLEEEIIDGFAILEFKSYEDLEFAIKLGQKRKEKRLSALEELTCTYSIEETKMPKIIDTGQPHPIRGSGALNLPMNNIKDGSNNIRLHSGNGNSTNCHPAQTVTSATTVTVQD…
>Mucin-5AC_Bcucurbitae_MelonFly_NCBI/1-2471
MDPHELKPPGPGLLSNSTTNVATTGQQQQLGGSGEQLNLPPPSPQASGTSGINGAIGSLTSVSSASGSVGSCANNVNIFYSNVAASHQQRPSPNNTNNDGDSDTESLASMSAKAKAAAAAEQNHNVSATNGHNCGANTTVNNLSVNAKQQRQQKRRRERAQRLQAERENRFANTVNNIPNSGLLYHASSAGSMGEDSNNSNGNFTSSSNGSNNVMPPTDSIASLLLNPPHSPECNSGLMATPSDSEGESLDEDLLSTSSSSTLLLPRDKPPPRPPPPVRRKLPRSPVLEEEIIDGFAILEFKSYEDLEFAIKLGQKRKEKRLSALEELTCTYSIEETKMPKIIDTGQPHPIRGSGALNLPMNNIKDGSNNIRLHSGNANSTNCHPAQTVTSSTTVTVQD…
>Mucin-12_Scalcitrans_StableFly_NCBI/1-3144
MDGSSSAQDQKPPGSNHLPPNSHSQAVAAQQQQQQNVGGTGNTTGNAGIGGIPTGGGGGSGGIVSGIGIGGIIGSGGTASGLAGQMVIGPATAVAAIGDQLHLPPPTNQSAGAAAPNAMNPNSNHTMGVLIGGSGNLTNTNTSNLSNASGALAAVIAGSGNGPGLNTTTGSFFVNSISSSATAAGSSVLGGSVGPSNSDFDSDTELSIVAAAAAAAAAVANSSATNGYTSNTNNNGNANSNSNSNSSLNAKQQRQQKRRRERALRLQAERDNRSATNTTANSNSNSSTANTANVVNNNTPGNNNNANNSSNPLQFPNVTNANATNNNGSGLVASATSLTSSSSSSSASSGVASTNTTPTSTAVTATTGSNNNNNNNNHHLYHASSANSMGEDSNNSSGI…
>Mucin-12_Mdomestica_HouseFly_NCBI/1-3180
MDSSSSQKDQKPPGSNHLPPNSAHSLAVPPQHQQQQNAVGGSVAGANSSTGGLIVTGGGGQSLGGDQLHLPPPTAAQNAMNSGSNGGSGSGMGVLMAGSTGNLLNNTTSNNSSNLQIMGGTGGAGNIAGSAAGSSGSAGGNFFVNNISGSSAPGAAAAAANNSDFDSDTELSIVAAAAAAAAANSATNGYTSNTNNNGNVSSNSNSSSSLNAKQQRQQKRRRERALRLQAERDNRSATNTTANSNNSAANASSNNNNNNNSSSNNNNNNNGSNNSTNSNNNNSSSNNSTQFPNAIINTTVATNVNNSSGNNSSNANSANNVIGATTLTSSSSSSSSSSSSSSSSSGIASTNTTPTSSAVTATTTGTNNQHLYQASSANSMGEDSNNSSGIFTTSSSSSA…
