# Supplementary material for: Ancestry of the AUTS2 family–A novel group of polycomb-complex proteins involved in human neurological disease
Source: PLoS One. 2020 Dec 11;15(12):e0232101. doi: 10.1371/journal.pone.0232101 (PMC7732068; doi:10.1371/journal.pone.0232101)
Supplement: S2 Table — Pairwise identity values calculated by MView. (XLSX) [file pone.0232101.s002.xlsx]

## Sheet: Table S2
S2 Table. AUTS2 shared regions of conservation. Pairwise identity values calculated by MView.
														Average Pairwise Identity
	Global	R1	R2	R3	R4	R5	R6	R7	R8	R9	R10	R11		AUTS2	FBRSL1	FBRS	aAUTS2p	TayH
1 AUTS2_Hsapiens_Human_NCBI	100	100	100	100	100	100	100	100	100	100	100	100		80.0875	37.105	27.9167	18.7182	9.845
2 Auts2_Clupus_Dog_NCBI	95.8	100	100	100	95	100	100	100	100	100	100	100
3 Auts2_Cporcellus_GuineaPig_NCBI	93.5	100	100	100	100	100	100	100	100	100	97.1	100
4 Auts2_Csabaeus_GreenMonkey_NCBI	99.5	100	100	100	100	100	100	100	100	100	100	100
7 Auts2_Hglaber_NakedMolerat_NCBI	92.9	100	100	100	100	100	100	100	100	100	97.1	100
9 Auts2_Mmusculus_Mouse_NCBI	92.6	100	100	100	100	100	100	100	100	100	97.1	100
11 Auts2_Nleucogenys_Gibbon_NCBI	99.5	100	100	100	100	100	100	100	100	100	100	100
14 Auts2_Odegus_Degu_NCBI	92.5	100	100	100	100	100	100	100	100	100	97.1	100
15 Auts2_Pvampyrus_FlyingFox_NCBI	96.4	100	100	100	100	100	100	100	100	100	97.1	100
17 Auts2_Ptroglodytes_Chimpanzee_NCBI	99.8	100	100	100	100	100	100	100	100	100	100	100
5 Auts2_Csimumsimum_WRhino_NCBI	97.2	100	100	100	100	100	100	100	100	100	100	100	Excluded from calculations to help balance the alignment.
6 Auts2_Efuscus_BigBrownBat_NCBI	95.2	100	100	100	100	100	100	100	100	100	100	100
8 Auts2_Jjaculus_Jerboa_NCBI	90.9	100	100	100	100	100	100	100	100	100	97.1	84.6
16 Auts2_Orosmarus_Walrus_NCBI	97	100	100	100	100	100	100	100	100	97.5	100	100
12 Auts2_Tmanatus_Manatee_NCBI	93.4	69.2	100	100	95	100	100	100	100	100	97.1	92.3
10 Auts2_Sscrofa_Pig_NCBI	93.5	100	100	100	100	100	97.2	97.9	100	100	100	100
13 Auts2_Ocuniculus_Rabbit_NCBI	94	100	100	100	100	100	100	100	100	100	91.2	92.3
18 Auts2_Acarolinensis_AnoleLizard_Reconstructed	74.2	93.8	83.8	90.5	95	93.8	100	100	100	85	91.2	92.3
19 Auts2_Cpicta_PaintedTurtle_NCBI	84.5	93.8	91.9	97.6	95	93.8	100	100	100	97.5	97.1	100
20 Auts2_Nparkeri_SlowFrog_NCBI	74.4	87.5	86.5	85.7	90	93.8	90	100	100	90	85.3	92.3
21 Auts2_Ggallus_Chicken_NCBI	82.8	93.8	94.6	100	95	93.8	100	100	100	87.5	94.1	100
22 Auts2_Phumulis_TGroundTit_NCBI	80.4	93.8	91.9	100	90	93.8	100	100	100	87.5	94.1	100
23 Auts2_Lchalumnae_Coelacanth_NCBI	71	93.8	83.8	90.5	85	93.8	100	97.9	100	75	85.3	92.3
24 Auts2_Loculatus_Gar_NCBI	66.2	93.8	83.8	88.1	85	93.8	100	100	96.4	67.5	85.3	84.6
25 Auts2a_Drerio_Zebrafish_NCBI	59.1	75	78.4	59.5	75	100	88.9	95.7	96.4	67.5	85.7	84.6
26 Auts2_Fheteroclitus_Mummichog_NCBI	53.4	87.5	83.8	52.4	80	93.8	94.1	91.5	92.9	70	67.5	84.6
27 Auts2_Preticula_Guppy_NCBI	53.3	81.2	83.8	52.4	80	93.8	94.1	91.5	92.9	59.6	65	84.6
28 Auts2_Hcomes_Seahorse_NCBI	51.6	68.8	81.1	47.6	85	93.8	94.1	91.5	92.9	65	72.5	92.3
29 Auts2_Sformosus_Arowana_NCBI	61.8	93.8	81.1	61.9	85	93.8	90	97.9	96.4	62.5	74.3	76.9
30 Auts2_Elucius_Pike_NCBI	56	68.8	75	59.5	85	87.5	83.8	91.5	96.4	65	80	76.9
31 Auts2_Cjaponica_JQuail_NCBI	82.7	93.8	94.6	100	95	93.8	100	100	100	87.5	94.1	100
32 Auts2_Amississippiensis_Alligator_NCBI	8.3	100	94.6	100	95	93.8	100	100	100	90	94.1	100
33 Auts2_Lcoronata_BCManakin_NCBI	79.4	93.8	94.6	100	95	93.8	100	100	100	87.5	94.1	100
34 FBRSL1_Hsapiens_Human_NCBI	33	66.7	70.3	54.8	57.9	62.5	57.5	58.8	75	51.2	67.6	61.5
35 Fbrsl1_Ptroglodytes_Chimpanzee_Reconstructed	32.8	66.7	73	54.8	57.9	62.5	57.5	56.9	75	51.2	67.6	61.5
36 Fbrsl1_Ogarnettii_Galago_NCBI	33.5	66.7	70.3	59.5	57.9	62.5	57.5	55.8	82.1	46.3	64.7	85.7
37 Fbrsl1_Btaurus_Cow_NCBI	32.9	66.7	70.3	61.9	57.9	56.2	59.5	61.2	82.1	56.1	67.6	80
38 Fbrsl1_Mmusculus_Mouse_NCBI	31.5	66.7	70.3	46.3	57.9	62.5	58.3	27.6	78.6	53.7	61.8	81.8
39 Fbrsl1_Mochrogaster_PVole_NCBI	30.8	66.7	70.3	52.4	57.9	62.5	58.3	27.6	78.6	53.7	58.8	81.8
40 Fbrsl1_Orosmarusdivergens_Walrus_NCBI	31.4	66.7	70.3	54.8	55	56.2	59.5	54.9	85.7	56.1	61.8	76.9
41 Fbrsl1_Rnorvegicus_Rat_NCBI	31.2	52.9	70.3	57.1	57.9	62.5	53.8	27.6	78.6	53.7	61.8	81.8
42 Fbrsl1_Cporosus_SaltwaterCrocodile_NCBI	43.3	73.3	73	66.7	57.9	56.2	69.4	65.3	85.7	63.4	82.4	76.9
43 Fbrsl1_Amississippiensis_Alligator_NCBI	44	73.3	73	66.7	60	56.2	69.4	65.3	85.7	63.4	82.4	76.9
44 Fbrsl1_Ggangeticus_Gharial_NCBI	41.8	73.3	73	66.7	57.9	56.2	69.4	65.3	85.7	60.5	82.4	76.9
45 Fbrsl1_Clupea_AHerring_NCBI	37.7	66.7	75.7	59.5	57.9	68.8	62.2	63.3	85.7	58.1	62.9	53.8
46 Fbrsl1_Preticula_Guppy_NCBI	37.6	43.8	73	50	57.9	68.8	67.6	63.3	85.7	51.2	61.1	53.8
47 Fbrsl1_Lcoronata_BCManakin_NCBI	42.9	73.3	73	51.2	60	56.2	70.3	65.3	85.7	63.4	85.3	76.9
48 Fbrsl1_Ggallus_Chicken_NCBI	42.4	73.3	73	51.2	60	56.2	70.3	65.3	85.7	60.5	85.3	76.9
49 Fbrsl1_Phumulis_TGFinch_NCBI	38.9	73.3	73	51.2	60	56.2	69.4	65.3	85.7	63.4	85.3	76.9
50 Fbrsl1_Elucius_NPike_NCBI	36.6	60	73	43.9	57.9	68.8	67.6	63.3	85.7	55.8	63.9	53.8
51 Fbrsl1_Mzebra_ZMbuna_NCBI	38	53.3	67.6	48.1	57.9	68.8	67.6	63.3	85.7	53.5	61.1	53.8
52 Fbrsl1_Xtropicalis_WCFrog_NCBI	41.4	68.8	78.4	59.5	68.4	56.2	65.7	57.1	71.9	55.8	79.4	84.6
53 Fbrsl1_Nparkeri_SlowFrog_NCBI	40.4	68.8	78.4	52.4	52.6	56.2	65.7	55.1	85.7	55.8	79.4	84.6
54 FBRS_Hsapiens_Human_NCBI	27	47.1	33.3	31.8	62.5	50	48.3	57.4	66.7	50	40	72.7
55 Fbrs_Ccapucinus_Capuchin_NCBI	26.7	47.1	32.4	31.8	62.5	50	48.3	57.4	66.7	50	37.1	72.7
56 Fbrs_Harmiger_RoundleafBat_NCBI	26.5	47.1	31	30.2	60	50	48.3	55.3	66.7	52.5	40	72.7
57 Fbrs_Mmusculus_Mouse_NCBI	26.7	47.1	32.8	29.5	53.3	50	48.3	57.4	66.7	50	40	72.7
58 Fbrs_Rnorvegicus_Rat_NCBI	26.9	47.1	32.8	29.5	56.2	50	48.3	57.4	66.7	50	40	72.7
59 Fbrs_Saraneus_Shrew_NCBI	26.7	47.1	32.8	34.9	62.5	50	48.3	55.3	66.7	47.5	40	72.7
60 Fbrs_Acarolinensis_AnoleLizard_NCBI	30.4	38.9	51.1	35.7	66.7	50	52.9	59.6	64.3	47.5	67.6	100
61 Fbrs_Pvitticeps_BeardedDragon_NCBI	31	38.9	52.1	34.9	66.7	50	52.9	59.6	64.3	50	64.7	100
62 Fbrs_Drerio_Zebrafish_NCBI	27.8	76.5	70.3	34.9	56.2	25	39.3	61.7	67.9	52.5	48.6	69.2
63 Fbrs_Xmaculatus_Platyfish_NCBI	27.8	82.4	70.3	33.3	50	12.5	41.9	68.8	75	52.5	40	69.2
64 Fbrs_Lchalumnae_Coelacanth_NCBI	36.1	75	73	39.5	62.5	62.5	51.7	63.8	64.3	47.5	60	76.9
65 Fbrs_Mzebra_ZMbuna_NCBI	27.2	76.5	67.6	33.3	40	12.5	40	58.8	67.9	50	47.4	46.2
66 Fbrs_Ipunctatus_Catfish_NCBI	27.3	81.2	70.3	34.2	62.5	62.5	42.9	63.8	67.9	52.5	45.9	69.2
67 Fbrs_CHarengus_AHerring_NCBI	27.4	76.5	70.3	30.2	53.3	68.8	40.7	56.4	71.4	57.5	56.8	81.8
68 Fbrs_Elucius_NPike_NCBI	26.8	76.5	70.3	30.2	50	68.8	41.9	57.7	75	55	52.9	61.5
69 Fbrs_Kmarmoratus_Killifish_NCBI	27.8	76.5	70.3	31	50	12.5	35.5	72.9	71.4	55	36.8	66.7
70 Fbrs_Spartitus_BDamselfish_NCBI	27.7	76.5	70.3	30.2	50	12.5	41.9	64.6	71.4	55	47.4	69.2
71 Fbrs_Xtropicalis_WCFrog_NCBI	26.5	23.5	42.5	23.8	64.7	37.5	44.8	51.1	42.9	47.5	80.6	85.7
72 Fbrs_Xlaevis_ACFrog_NCBI	25.2	18.8	42.5	26.2	64.7	43.8	50	51.1	42.9	45	74.2	85.7
73 Auts2_Apisum_PeaAphid_NCBI	16.2	43.8	48.6	54.8	15	62.5	39.5	25.4	70.8	12.5	31	23.1
74 Auts2_Wauropunctata_LFAnt_NCBI	18	41.2	44.2	50	45	62.5	57.1	25.4	70.8	32.6	30.6	53.8
75 NACA_Mrotundata_ALCBee_NCBI	18.2	47.1	48.8	50	45	56.2	60.7	24.6	75	39.1	33.3	53.8
76 Auts2_Cfloridanus_FCAnt_NCBI	18.8	41.2	48.8	50	45	62.5	57.1	24.6	75	36.7	36.1	46.2
77 Atrophin-1-like_Cbiroi_CRAnt_NCBI	18.2	41.2	44.2	50	45	62.5	57.1	24.6	75	36.7	33.3	53.8
78 Auts2_Lhumilae_ArgAnt_NCBI	17.9	41.2	48.8	50	45	62.5	57.1	24.6	60.7	36.7	29.7	46.2
79 Auts2_Pbarbatus_RHant_NCBI	18.4	41.2	51.2	50	45	62.5	57.1	23	70.8	34.8	36.1	53.8
80 Auts2_Vemeryi_CAnt_NCBI	18.3	41.2	48.8	50	45	62.5	57.1	24.6	70.8	30.6	30.6	53.8
81 Fbrsl1L_Hsaltator_JJAnt_NCBI	18.4	41.2	40	50	45	68.8	57.1	21.7	75	40.4	34.2	53.8
82 Auts2L_Farisanus_SonanParasite_NCBI	18.4	47.1	40.5	50	45	62.5	58.6	21.7	75	34.8	35.1	53.8
83 Auts2L_Oabietinus_ParaWasp_NCBI	18.1	47.1	46.5	50	45	62.5	55.2	24.2	75	38	33.3	38.5
84 Fbrsl1_Csolmsi_FigWasp_NCBI	17.1	41.2	38.8	50	45	62.5	58.6	23	75	30.4	36.1	46.2
85 Auts2L_Nvitripennis_JewelWasp_NCBI	17	41.2	38.5	38.1	40	62.5	57.1	23	70.8	32.6	38.9	46.2
86 Auts2_Aflorea_DwarfBee_NCBI	18.2	47.1	48.8	50	45	62.5	60.7	24.6	75	39.1	28.9	53.8
87 Auts2L_Tcastaneum_RedFlourBeetle_NCBI	19.2	41.2	35.1	52.4	33.3	62.5	58.6	27.9	73.9	23.1	30	33.3
88 Atrophin-1-likeTX1_Arosae_TurnipSawfly_NCBI	18.5	47.1	47.5	50	45	62.5	57.1	23	75	37	36.1	53.8
89 Atrophin-1_Bterr_BumbleBee	18.1	47.1	48.8	50	45	62.5	59.3	24.6	75	39.1	28.9	53.8
90 HP_Phumanuscoporis_HBLouse_NCBI	14.9	31.2	47.2	19.7	45	62.5	56.5	27.1	70.8	22.2	31.6	36.4
91 Auts2L_Mdemolitor_Pwasp_NCBI	18.3	47.1	48.8	50	45	62.5	58.6	24.6	75	28	32.4	53.8
92 TayBridge_Dmelongaster_Fruitfly_NCBI	10	52.9	52.6	22.2	34.8	57.1	26.3	25.4	46.9	23.4	17.6	43.8
93 GE16010_Dyakuba_AfricanSavannaFruitfly_NCBI	10	52.9	52.6	22.2	33.3	57.1	23.7	23.8	48.4	23.4	17.6	37.5
94 GG19362_Derecta_WestAfricanFruitfly_NCBI	10	52.9	52.6	22.2	34.8	57.1	21.1	25.4	46.9	23.4	17.6	37.5
95 GH12549_Dgrimshawi_HawaiianFruitfly_NCBI	10.3	52.9	52.6	-	20	57.1	25.6	27.4	62.5	26.7	19.5	43.8
96 GK17277_Dwillistoni_AmazonFruitfly_NCBI	9.5	47.1	52.6	20.5	30	57.1	30	24.2	46.9	21.3	17.1	43.8
97 Auts2_Cgigas_POyster_NCBI	20.6	15.4	57.1	45.9	27.6	68.8	41.2	39.6	62.5	30.8	27.8	46.2
98 Auts2_Lanatina_DucksTongueBarnacle_NCBI	24.3	18.8	40.9	58.1	50	56.2	44.4	38.9	79.2	42.9	63.6	63.6
99 Auts2_Bbelcheri_BelchersLancelet_NCBI	26.7	29.4	58.5	57.1	55	75	45.5	43.6	83.3	40.5	63.9	53.8
100 Mucin-5AC_Blatifrons_SolanumFruitfly_NCBI	10.4	47.1	50	25	50	57.1	41.9	25	46.9	21.7	40	43.8
101 Mucin-5AC_Boleae_OliveFruitfly_NCBI	10.5	47.1	50	25	50	50	41.9	25	46.9	21.7	40	43.8
102 Mucin-5AC_Bdorsalis_OriFruitfly_NCBI	10.3	47.1	50	25	50	57.1	41.9	25	46.9	21.7	40	43.8
103 Mucin-5AC_Bcucurbitae_MelonFly_NCBI	10.4	47.1	50	19.6	50	57.1	41.9	25	46.9	21.7	44	43.8
104 Mucin-12_Drhopaloa_Fruitfly_NCBI	10	52.9	52.6	20	34.8	57.1	23.7	25.4	51.7	23.4	17.1	37.5
105 Mucin-12_Scalcitrans_StableFly_NCBI	8.3	41.2	52.6	31.8	17.5	50	42.9	27.9	53.6	21.7	32.1	43.8
106 Mucin-12_Mdomestica_HouseFly_NCBI	8.5	41.2	50	31.1	35	50	42.9	27.9	46.9	23.9	23.7	43.8
107 Mucin-19_Dbiarmipes_Fruitfly_NCBI	9.8	52.9	52.6	22.2	29.2	57.1	23.7	25.4	53.6	25.5	14.3	37.5
108 Mucin-19_Dficusphila_Fruitfly_NCBI	9.9	52.9	52.6	20	29.2	57.1	29.4	25.4	51.7	23.4	14.3	37.5
109 Mucin-19_Dsuzukii_SpottedWingFly_NCBI	9.4	52.9	52.6	22.2	29.2	57.1	23.7	25.4	46.9	23.4	10	37.5
110 Mucin-19_Dtakahashii_Fruitfly_NCBI	9.9	52.9	52.6	21.7	31.6	50	20.5	25.4	51.7	23.4	17.6	37.5
111 Mucin-19_Rzephyria_ZebraFruitfly_NCBI	10.1	47.1	50	25	45	57.1	41.9	25	46.9	23.9	32	43.8
112 DDB_G0274915_Delegans_Fruitfly_NCBI	9.6	52.9	52.6	22.2	29.2	57.1	23.1	25.4	46.9	23.4	14.3	37.5
113 Spen_Ccapitata_MedFruitfly_NCBI	10	47.1	50	25	55	57.1	41.9	25	46.9	23.9	40	43.8
114 Serine-richAdhesin_Deugracilis_Fruitfly_NCBI	10	52.9	52.6	17.8	34.8	57.1	23.7	25.4	53.6	23.4	17.6	37.5
Average (Full Alignment)	35.6783	62.3453	64.1764	51.5838	58.7953	65.4047	60.5726	54.8047	75.0981	51.3377	55.6198	67.2311
Average (AUTS2 Internal)	76.064	93.1938	93.2281	90.1781	93.75	96.8969	97.8812	98.6063	98.8844	88.8156	91.5812	94.7062
	*Region 4 of "GH12549_Dgrimshawi_HawaiianFruitfly_NCBI" removed due to misalignment
