# Supplementary material for: Ancestry of the AUTS2 family–A novel group of polycomb-complex proteins involved in human neurological disease
Source: PLoS One. 2020 Dec 11;15(12):e0232101. doi: 10.1371/journal.pone.0232101 (PMC7732068; doi:10.1371/journal.pone.0232101)
Supplement: S3 Table — Pairwise identity values calculated by MView. (XLSX) [file pone.0232101.s003.xlsx]

## Sheet: Table S3
S3 Table. FBRS shared regions of conservation. Pairwise identity values calculated by MView.
														Average Pairwise Identity
	Global	R1	R2	R3	R4	R5	R6	R7	R8	R9	R10	R11		AUTS2	FBRSL1	FBRS	aAUTS2p	TayH
1 AUTS2_Hsapiens_Human_NCBI	27	47.1	33.3	30.2	50	50	35	57.4	57.1	50	40	61.5		26.6469	24.15	47.3167	16.3682	8.35
2 Auts2_Clupus_Dog_NCBI	27.2	47.1	33.3	30.2	50	50	35	57.4	57.1	50	40	61.5
3 Auts2_Cporcellus_GuineaPig_NCBI	27.2	47.1	33.3	30.2	50	50	35	57.4	57.1	50	40	61.5
4 Auts2_Csabaeus_GreenMonkey_NCBI	27.1	47.1	33.3	30.2	50	50	35	57.4	57.1	50	40	61.5
7 Auts2_Hglaber_NakedMolerat_NCBI	26.9	47.1	33.3	30.2	50	50	35	57.4	57.1	50	40	61.5
9 Auts2_Mmusculus_Mouse_NCBI	27.2	47.1	33.3	30.2	50	50	35	57.4	57.1	50	42.9	61.5
11 Auts2_Nleucogenys_Gibbon_NCBI	27.1	47.1	33.3	30.2	50	50	35	57.4	57.1	50	40	61.5
14 Auts2_Odegus_Degu_NCBI	27.3	47.1	33.3	30.2	50	50	35	57.4	57.1	50	40	61.5
15 Auts2_Pvampyrus_FlyingFox_NCBI	27.2	47.1	33.3	30.2	50	50	35	57.4	57.1	50	42.9	61.5
17 Auts2_Ptroglodytes_Chimpanzee_NCBI	27	47.1	33.3	30.2	50	50	35	57.4	57.1	50	40	61.5
5 Auts2_Csimumsimum_WRhino_NCBI	27	47.1	33.3	30.2	50	50	35	57.4	57.1	50	40	61.5	Excluded from calculations to help balance the alignment.
6 Auts2_Efuscus_BigBrownBat_NCBI	27.3	47.1	33.3	30.2	50	50	35	57.4	57.1	50	40	61.5
8 Auts2_Jjaculus_Jerboa_NCBI	26.9	47.1	33.3	30.2	50	50	35	57.4	57.1	50	40	61.5
10 Auts2_Sscrofa_Pig_NCBI	27.3	47.1	33.3	30.2	50	50	35	55.3	57.1	50	40	61.5
12 Auts2_Tmanatus_Manatee_NCBI	27	28.6	33.3	30.2	45	50	35	57.4	57.1	50	40	69.2
13 Auts2_Ocuniculus_Rabbit_NCBI	27	47.1	33.3	30.2	50	50	35	57.4	57.1	50	37.1	69.2
16 Auts2_Orosmarus_Walrus_NCBI	27.1	47.1	33.3	30.2	50	50	35	57.4	57.1	47.5	40	61.5
18 Auts2_Acarolinensis_AnoleLizard_Reconstructed	26.4	47.1	34.8	30.2	50	56.2	35	57.4	57.1	55	40	53.8
19 Auts2_Cpicta_PaintedTurtle_NCBI	26.6	52.9	33.3	30.2	50	56.2	35	57.4	57.1	52.5	40	61.5
20 Auts2_Nparkeri_SlowFrog_NCBI	26.5	35.3	30.4	32.6	50	56.2	42.5	57.4	57.1	47.5	42.9	61.5
21 Auts2_Ggallus_Chicken_NCBI	26.8	47.1	33.3	30.2	50	56.2	35	57.4	57.1	50	40	61.5
22 Auts2_Phumulis_TGroundTit_NCBI	27.1	47.1	31.9	30.2	50	56.2	35	57.4	57.1	50	40	61.5
23 Auts2_Lchalumnae_Coelacanth_NCBI	27.8	41.2	37.7	32.6	50	56.2	35	55.3	57.1	57.5	45.7	53.8
24 Auts2_Loculatus_Gar_NCBI	27.4	47.1	34.8	32.6	50	56.2	35	57.4	57.1	57.5	34.3	61.5
25 Auts2a_Drerio_Zebrafish_NCBI	26.2	35.3	33.3	18.6	40	50	47.2	59.6	57.1	52.5	45.7	69.2
26 Auts2_Fheteroclitus_Mummichog_NCBI	25.1	47.1	30.4	18.6	45	56.2	41.7	55.3	53.6	52.5	35	69.2
27 Auts2_Preticula_Guppy_NCBI	24.5	47.1	30.4	20.9	45	56.2	41.7	55.3	53.6	44.7	40	61.5
28 Auts2_Hcomes_Seahorse_NCBI	24.6	35.3	31.9	20.9	50	56.2	41.7	55.3	59.3	55	32.5	61.5
29 Auts2_Sformosus_Arowana_NCBI	25.5	47.1	31.9	18.6	50	56.2	42.5	55.3	59.3	52.5	42.9	69.2
30 Auts2_Elucius_Pike_NCBI	24.3	35.3	27.9	18.6	50	56.2	43.2	55.3	57.1	55	42.9	69.2
31 Auts2_Cjaponica_JQuail_NCBI	26.8	47.1	33.3	30.2	50	56.2	35	57.4	57.1	50	40	61.5
32 Auts2_Amississippiensis_Alligator_NCBI	27.2	47.1	33.3	30.2	50	56.2	35	57.4	57.1	55	40	61.5
33 Auts2_Lcoronata_BCManakin_NCBI	26.1	47.1	33.3	30.2	50	56.2	35	57.4	57.1	50	40	61.5
34 FBRSL1_Hsapiens_Human_NCBI	26.5	50	34.8	23.3	47.4	37.5	35	54.9	55.6	48.8	37.1	46.2
35 Fbrsl1_Ptroglodytes_Chimpanzee_Reconstructed	26.1	50	36.2	23.3	47.4	37.5	35	51	55.6	48.8	37.1	46.2
36 Fbrsl1_Ogarnettii_Galago_NCBI	25.3	50	34.8	25.6	42.1	37.5	35	53.8	57.7	51.2	40	71.4
37 Fbrsl1_Btaurus_Cow_NCBI	24.8	50	34.8	25.6	47.4	37.5	25	59.2	57.7	46.3	40	60
38 Fbrsl1_Mmusculus_Mouse_NCBI	23.3	50	34.8	16.4	47.4	37.5	28.2	20.7	57.7	53.7	40	63.6
39 Fbrsl1_Mochrogaster_PVole_NCBI	23.2	50	34.8	23.3	47.4	37.5	28.2	20.7	57.7	46.3	40	63.6
40 Fbrsl1_Orosmarusdivergens_Walrus_NCBI	23.6	50	34.8	23.3	45	37.5	25	51	55.6	43.9	40	53.8
41 Fbrsl1_Rnorvegicus_Rat_NCBI	23.2	35.3	34.8	20.9	47.4	37.5	33.3	20.7	57.7	53.7	40	63.6
42 Fbrsl1_Cporosus_SaltwaterCrocodile_NCBI	24.3	50	37.7	25.6	47.4	37.5	28.2	55.1	55.6	46.3	42.9	53.8
43 Fbrsl1_Amississippiensis_Alligator_NCBI	24.1	50	37.7	25.6	50	37.5	28.2	55.1	55.6	46.3	42.9	53.8
44 Fbrsl1_Ggangeticus_Gharial_NCBI	24.4	50	37.7	25.6	47.4	37.5	28.2	55.1	55.6	41.9	42.9	53.8
45 Fbrsl1_Clupea_AHerring_NCBI	24	43.8	31.9	25.6	42.1	50	25	49	59.3	41.9	47.2	53.8
46 Fbrsl1_Preticula_Guppy_NCBI	23.8	29.4	31.9	24.5	42.1	50	27.5	49	59.3	41.9	47.2	53.8
47 Fbrsl1_Lcoronata_BCManakin_NCBI	24.2	50	37.7	22.7	50	37.5	27.5	55.1	59.3	46.3	40	53.8
48 Fbrsl1_Ggallus_Chicken_NCBI	23.8	50	37.7	25	50	37.5	27.5	55.1	55.6	41.9	40	53.8
49 Fbrsl1_Phumulis_TGFinch_NCBI	23.1	50	37.7	22.7	50	37.5	28.2	55.1	55.6	46.3	40	53.8
50 Fbrsl1_Elucius_NPike_NCBI	23.1	43.8	27.5	22.4	42.1	50	27.5	49	59.3	41.9	50	38.5
51 Fbrsl1_Mzebra_ZMbuna_NCBI	23.5	31.2	29	24.5	42.1	50	27.5	49	59.3	44.2	47.2	53.8
52 Fbrsl1_Xtropicalis_WCFrog_NCBI	24.6	47.1	34.8	25.6	47.4	43.8	23.1	51	50	41.9	48.6	61.5
53 Fbrsl1_Nparkeri_SlowFrog_NCBI	24.1	47.1	34.8	28.9	47.4	37.5	23.1	46.9	59.3	41.9	48.6	61.5
54 FBRS_Hsapiens_Human_NCBI	100	100	100	100	100	100	100	100	100	100	100	100
55 Fbrs_Ccapucinus_Capuchin_NCBI	97.3	100	91.3	100	100	100	100	97.9	100	100	93.8	100
56 Fbrs_Harmiger_RoundleafBat_NCBI	94.6	100	90.1	97	100	100	100	95.7	100	95	96.9	100
57 Fbrs_Mmusculus_Mouse_NCBI	91.9	100	75.4	97	93.3	100	100	97.9	100	100	96.9	100
58 Fbrs_Rnorvegicus_Rat_NCBI	92.3	100	76.8	97	93.8	100	100	97.9	100	100	96.9	100
59 Fbrs_Saraneus_Shrew_NCBI	95.3	100	87	97	100	100	100	97.9	100	97.5	96.9	100
60 Fbrs_Acarolinensis_AnoleLizard_NCBI	45.2	72.2	43.5	63.6	66.7	68.8	67.6	78.7	88.9	75	54.3	71.4
61 Fbrs_Pvitticeps_BeardedDragon_NCBI	43.8	72.2	46.4	54.5	66.7	68.8	67.6	78.7	88.9	77.5	57.1	71.4
62 Fbrs_Drerio_Zebrafish_NCBI	24.5	50	34.8	26.7	62.5	31.2	64.3	61.7	81.5	50	35.1	69.2
63 Fbrs_Xmaculatus_Platyfish_NCBI	25.2	50	34.8	48.4	62.5	18.8	77.4	60.4	70.4	52.5	29.3	69.2
64 Fbrs_Lchalumnae_Coelacanth_NCBI	34.4	52.9	39.1	51.5	62.5	62.5	96.6	68.1	77.8	60	46.3	69.2
65 Fbrs_Mzebra_ZMbuna_NCBI	24.8	50	33.3	44.4	50	18.8	73.3	56.9	70.4	52.5	35.9	53.8
66 Fbrs_Ipunctatus_Catfish_NCBI	23.8	52.9	34.8	45.5	68.8	37.5	71.4	57.4	81.5	55	37.8	69.2
67 Fbrs_CHarengus_AHerring_NCBI	23.3	50	33.3	53.1	60	50	70.4	56.4	81.5	52.5	37.8	81.8
68 Fbrs_Elucius_NPike_NCBI	24.5	50	31.9	43.8	62.5	50	77.4	48.1	70.4	52.5	38.2	61.5
69 Fbrs_Kmarmoratus_Killifish_NCBI	25.2	50	34.8	48.4	62.5	18.8	67.7	58.3	70.4	55	28.2	66.7
70 Fbrs_Spartitus_BDamselfish_NCBI	24.2	50	34.8	53.1	56.2	12.5	74.2	54.2	70.4	52.5	33.3	69.2
71 Fbrs_Xtropicalis_WCFrog_NCBI	31	35.3	26.1	34.9	70.6	43.8	67.7	68.1	66.7	60	43.8	71.4
72 Fbrs_Xlaevis_ACFrog_NCBI	30.4	31.2	26.1	37.2	70.6	50	75	63.8	66.7	60	46.9	71.4
73 Auts2_Apisum_PeaAphid_NCBI	12.2	23.5	20.3	27.9	25	31.2	31.6	23.7	58.3	12.5	27.6	16.7
74 Auts2_Wauropunctata_LFAnt_NCBI	16.8	35.3	31.3	31.8	30	31.2	39.3	30.5	58.3	28.3	24.3	46.2
75 NACA_Mrotundata_ALCBee_NCBI	17.4	41.2	32.8	31.8	30	31.2	39.3	27.9	58.3	28.3	27	46.2
76 Auts2_Cfloridanus_FCAnt_NCBI	17	35.3	32.8	31.8	30	31.2	39.3	27.9	58.3	30.6	27	38.5
77 Atrophin-1-like_Cbiroi_CRAnt_NCBI	16.8	35.3	28.4	31.8	30	37.5	39.3	27.9	58.3	28.6	27	46.2
78 Auts2_Lhumilae_ArgAnt_NCBI	16.6	35.3	31.3	31.8	30	37.5	39.3	27.9	51.9	28.6	27	38.5
79 Auts2_Pbarbatus_RHant_NCBI	16.9	35.3	31.3	31.8	30	31.2	39.3	27.9	58.3	26.1	27	46.2
80 Auts2_Vemeryi_CAnt_NCBI	16.7	35.3	32.8	31.8	30	31.2	39.3	27.9	58.3	24.5	27	46.2
81 Fbrsl1L_Hsaltator_JJAnt_NCBI	15.7	35.3	19.7	31.8	30	25	39.3	26.7	58.3	27.7	23.1	46.2
82 Auts2L_Farisanus_SonanParasite_NCBI	16	41.2	31.3	31.8	30	31.2	41.4	26.7	58.3	26.1	26.3	46.2
83 Auts2L_Oabietinus_ParaWasp_NCBI	16.1	41.2	31.3	30.2	35	31.2	41.4	27.4	58.3	34	29.7	38.5
84 Fbrsl1_Csolmsi_FigWasp_NCBI	15.2	41.2	34.3	29.5	30	31.2	41.4	24.6	58.3	34.8	29.7	46.2
85 Auts2L_Nvitripennis_JewelWasp_NCBI	15.5	41.2	34.3	29.5	30	31.2	42.9	26.2	62.5	32.6	29.7	46.2
86 Auts2_Aflorea_DwarfBee_NCBI	17.3	41.2	32.8	31.8	30	31.2	39.3	27.9	58.3	32.6	25.6	46.2
87 Auts2L_Tcastaneum_RedFlourBeetle_NCBI	15.4	41.2	19.4	34.1	27.8	25	41.4	27.9	65.2	17.3	15.7	41.7
88 Atrophin-1-likeTX1_Arosae_TurnipSawfly_NCBI	16.7	41.2	29.9	31.8	30	25	42.9	27.9	58.3	30.4	18.9	46.2
89 Atrophin-1_Bterr_BumbleBee	17.3	41.2	32.8	31.8	30	31.2	40.7	27.9	58.3	32.6	25.6	46.2
90 HP_Phumanuscoporis_HBLouse_NCBI	13.4	29.4	23.9	17.7	35	31.2	43.5	30.5	62.5	28.9	23.7	36.4
91 Auts2L_Mdemolitor_Pwasp_NCBI	16.9	41.2	34.3	31.8	30	31.2	41.4	27.9	58.3	28	23.7	46.2
92 TayBridge_Dmelongaster_Fruitfly_NCBI	8	29.4	29.9	17	30.4	42.9	15.8	22.2	40.6	25.5	20.6	43.8
93 GE16010_Dyakuba_AfricanSavannaFruitfly_NCBI	8.2	29.4	29.9	17	29.2	42.9	15.8	22.2	41.9	25.5	20.6	37.5
94 GG19362_Derecta_WestAfricanFruitfly_NCBI	8.2	29.4	29.9	17	30.4	42.9	15.8	23.8	40.6	25.5	20.6	37.5
95 GH12549_Dgrimshawi_HawaiianFruitfly_NCBI	8.6	29.4	29.9	15.7	15	42.9	25.6	25.8	54.2	26.7	14.3	43.8
96 GK17277_Dwillistoni_AmazonFruitfly_NCBI	8	29.4	29.9	9.8	35	42.9	22.5	24.2	40.6	25.5	16.7	43.8
97 Auts2_Cgigas_POyster_NCBI	16.8	28.6	26.9	36.8	24.1	37.5	44.1	30.2	54.2	17.9	36.1	30.8
98 Auts2_Lanatina_DucksTongueBarnacle_NCBI	17.4	11.8	22.4	37.2	40.9	37.5	41.7	37	62.5	26.2	41.2	45.5
99 Auts2_Bbelcheri_BelchersLancelet_NCBI	20	41.2	30	32.6	50	43.8	45.5	30.9	62.5	42.9	37.8	53.8
100 Mucin-5AC_Blatifrons_SolanumFruitfly_NCBI	9.2	29.4	28.4	8.9	45	42.9	35.5	23.3	37.5	23.9	20	43.8
101 Mucin-5AC_Boleae_OliveFruitfly_NCBI	9.5	29.4	28.4	10.7	45	37.5	35.5	23.3	37.5	23.9	20	43.8
102 Mucin-5AC_Bdorsalis_OriFruitfly_NCBI	9.1	29.4	28.4	8.9	45	42.9	35.5	23.3	37.5	23.9	20	43.8
103 Mucin-5AC_Bcucurbitae_MelonFly_NCBI	9.1	29.4	28.4	10.7	40	42.9	35.5	23.3	37.5	23.9	20	43.8
104 Mucin-12_Drhopaloa_Fruitfly_NCBI	8.1	29.4	29.9	14.9	30.4	42.9	15.8	22.2	44.8	25.5	20	37.5
105 Mucin-12_Scalcitrans_StableFly_NCBI	7.5	29.4	29.9	3.9	15	31.2	31.4	27.9	46.4	26.1	21.4	43.8
106 Mucin-12_Mdomestica_HouseFly_NCBI	7.3	29.4	26.9	3.8	30	31.2	31.4	26.2	40.6	28.3	17.9	43.8
107 Mucin-19_Dbiarmipes_Fruitfly_NCBI	8.1	29.4	29.9	17	25	42.9	15.8	22.2	46.4	25.5	20	37.5
108 Mucin-19_Dficusphila_Fruitfly_NCBI	8.1	29.4	29.9	19.1	29.2	42.9	17.6	23.8	44.8	25.5	20	37.5
109 Mucin-19_Dsuzukii_SpottedWingFly_NCBI	7.7	29.4	29.9	17	29.2	42.9	15.8	23.8	40.6	25.5	20	37.5
110 Mucin-19_Dtakahashii_Fruitfly_NCBI	8.2	29.4	29.9	11.3	26.3	37.5	15.4	25.4	44.8	27.7	20.6	37.5
111 Mucin-19_Rzephyria_ZebraFruitfly_NCBI	9.3	29.4	28.4	13	40	42.9	35.5	23.3	37.5	26.1	20	43.8
112 DDB_G0274915_Delegans_Fruitfly_NCBI	7.9	29.4	29.9	17	25	42.9	15.8	22.2	40.6	23.4	20	37.5
113 Spen_Ccapitata_MedFruitfly_NCBI	8.8	29.4	28.4	10.5	45	42.9	35.5	23.3	37.5	26.1	20	43.8
114 Serine-richAdhesin_Deugracilis_Fruitfly_NCBI	8.1	29.4	29.9	14.9	21.7	42.9	15.8	23.8	46.4	25.5	20.6	37.5
Average (Full Alignment)	24.0745	43.8991	34.4849	30.6406	45.6443	44.9075	41.1245	45.5981	58.8745	43.6708	36.7811	55.5113
Average (FBRS Internal)	47.3167	64.8167	48.5722	60.7278	72.7333	57.3056	80.5889	72.1167	82.5278	69.3056	55.8556	77.5222
