# Supplementary material for: Ancestry of the AUTS2 family–A novel group of polycomb-complex proteins involved in human neurological disease
Source: PLoS One. 2020 Dec 11;15(12):e0232101. doi: 10.1371/journal.pone.0232101 (PMC7732068; doi:10.1371/journal.pone.0232101)
Supplement: S4 Table — Pairwise identity values calculated by MView. (XLSX) [file pone.0232101.s004.xlsx]

## Sheet: Table S4
S4 Table. FBRSL1 shared regions of conservation. Pairwise identity values calculated by MView.
														Average Pairwise Identity
	Global	R1	R2	R3	R4	R5	R6	R7	R8	R9	R10	R11		AUTS2	FBRSL1	FBRS	aAUTS2p	TayH
1 AUTS2_Hsapiens_Human_NCBI	33	62.5	70.3	53.5	55	62.5	57.5	58.8	75	51.2	67.6	61.5		32.4719	51.325	24.2833	16.4682	8.325
2 Auts2_Clupus_Dog_NCBI	33.1	62.5	70.3	53.5	50	62.5	57.5	58.8	75	51.2	67.6	61.5
3 Auts2_Cporcellus_GuineaPig_NCBI	33.4	62.5	70.3	53.5	55	62.5	57.5	58.8	75	51.2	67.6	61.5
4 Auts2_Csabaeus_GreenMonkey_NCBI	33	62.5	70.3	53.5	55	62.5	57.5	58.8	75	51.2	67.6	61.5
7 Auts2_Hglaber_NakedMolerat_NCBI	33.3	62.5	70.3	53.5	55	62.5	57.5	58.8	75	51.2	67.6	61.5
9 Auts2_Mmusculus_Mouse_NCBI	32.8	62.5	70.3	53.5	55	62.5	57.5	58.8	75	51.2	64.7	61.5
11 Auts2_Nleucogenys_Gibbon_NCBI	32.9	62.5	70.3	53.5	55	62.5	57.5	58.8	75	51.2	67.6	61.5
14 Auts2_Odegus_Degu_NCBI	33.4	62.5	70.3	53.5	55	62.5	57.5	58.8	75	51.2	67.6	61.5
15 Auts2_Pvampyrus_FlyingFox_NCBI	33.2	62.5	70.3	53.5	55	62.5	57.5	58.8	75	51.2	70.6	61.5
17 Auts2_Ptroglodytes_Chimpanzee_NCBI	33.1	62.5	70.3	53.5	55	62.5	57.5	58.8	75	51.2	67.6	61.5
5 Auts2_Csimumsimum_WRhino_NCBI	33.1	62.5	70.3	53.5	55	62.5	57.5	58.8	75	51.2	67.6	61.5	Excluded from calculations to help balance the alignment.
6 Auts2_Efuscus_BigBrownBat_NCBI	33.3	62.5	70.3	53.5	55	62.5	57.5	58.8	75	51.2	67.6	61.5
8 Auts2_Jjaculus_Jerboa_NCBI	32.3	62.5	70.3	53.5	55	62.5	57.5	58.8	75	51.2	64.7	61.5
10 Auts2_Sscrofa_Pig_NCBI	33.4	62.5	70.3	53.5	55	62.5	60	56.9	75	51.2	67.6	61.5
12 Auts2_Tmanatus_Manatee_NCBI	33.1	46.2	70.3	53.5	55	62.5	57.5	58.8	75	51.2	67.6	61.5
13 Auts2_Ocuniculus_Rabbit_NCBI	33.3	62.5	70.3	53.5	55	62.5	57.5	58.8	75	51.2	67.6	61.5
16 Auts2_Orosmarus_Walrus_NCBI	33.2	62.5	70.3	53.5	55	62.5	57.5	58.8	75	51.2	67.6	61.5
18 Auts2_Acarolinensis_AnoleLizard_Reconstructed	33.1	62.5	73	53.5	50	68.8	57.5	58.8	75	51.2	61.8	53.8
19 Auts2_Cpicta_PaintedTurtle_NCBI	32.3	62.5	70.3	51.2	50	68.8	57.5	58.8	75	48.8	64.7	61.5
20 Auts2_Nparkeri_SlowFrog_NCBI	32.9	50	67.6	44.2	50	68.8	65	58.8	75	48.8	67.6	69.2
21 Auts2_Ggallus_Chicken_NCBI	32.7	62.5	73	53.5	50	68.8	57.5	58.8	75	48.8	64.7	61.5
22 Auts2_Phumulis_TGroundTit_NCBI	33	62.5	70.3	53.5	50	68.8	57.5	58.8	75	48.8	64.7	61.5
23 Auts2_Lchalumnae_Coelacanth_NCBI	33.1	56.2	78.4	55.8	55	68.8	57.5	56.9	75	51.2	58.8	53.8
24 Auts2_Loculatus_Gar_NCBI	33.1	56.2	75.7	51.2	55	68.8	57.5	58.8	75	61	58.8	53.8
25 Auts2a_Drerio_Zebrafish_NCBI	30.6	37.5	73	45.2	50	62.5	69.4	56.9	75	61	60	61.5
26 Auts2_Fheteroclitus_Mummichog_NCBI	30.2	50	64.9	38.1	55	68.8	63.9	58.8	71.4	68.3	52.5	61.5
27 Auts2_Preticula_Guppy_NCBI	30	50	64.9	40.5	55	68.8	63.9	58.8	71.4	59.6	55	53.8
28 Auts2_Hcomes_Seahorse_NCBI	28.6	37.5	67.6	40.5	55	68.8	63.9	58.8	74.1	65.9	47.5	61.5
29 Auts2_Sformosus_Arowana_NCBI	32.3	56.2	67.6	47.6	55	68.8	65	58.8	77.8	56.1	57.1	53.8
30 Auts2_Elucius_Pike_NCBI	30.3	43.8	63.9	42.9	55	62.5	62.2	52.9	75	63.4	57.1	53.8
31 Auts2_Cjaponica_JQuail_NCBI	32.6	62.5	73	53.5	50	68.8	57.5	58.8	75	48.8	64.7	61.5
32 Auts2_Amississippiensis_Alligator_NCBI	32.8	62.5	73	53.5	50	68.8	57.5	58.8	75	48.8	64.7	61.5
33 Auts2_Lcoronata_BCManakin_NCBI	31.6	62.5	73	53.5	50	68.8	57.5	58.8	75	48.8	64.7	61.5
34 FBRSL1_Hsapiens_Human_NCBI	100	100	100	100	100	100	100	100	100	100	100	100
35 Fbrsl1_Ptroglodytes_Chimpanzee_Reconstructed	84.6	100	94.6	100	100	100	100	94.1	100	100	97.1	100
36 Fbrsl1_Ogarnettii_Galago_NCBI	68.9	100	94.6	87.8	94.7	100	100	92.3	88.9	87.5	85.3	100
37 Fbrsl1_Btaurus_Cow_NCBI	57.2	93.3	97.3	81	94.7	93.8	86.8	86.3	88.9	90	88.2	100
38 Fbrsl1_Mmusculus_Mouse_NCBI	57.1	100	97.3	56.4	100	100	66.7	43.8	81.5	90	79.4	72.7
39 Fbrsl1_Mochrogaster_PVole_NCBI	58.7	100	97.3	82.9	100	100	66.7	43.8	81.5	85	76.5	63.6
40 Fbrsl1_Orosmarusdivergens_Walrus_NCBI	58.8	93.3	94.6	82.9	90	93.8	89.5	94.1	88.9	80	88.2	69.2
41 Fbrsl1_Rnorvegicus_Rat_NCBI	55.5	70.6	97.3	74.4	100	100	71.8	43.8	81.5	90	79.4	72.7
42 Fbrsl1_Cporosus_SaltwaterCrocodile_NCBI	44.4	80	89.2	69	84.2	93.8	70.3	76.5	88.9	72.5	64.7	61.5
43 Fbrsl1_Amississippiensis_Alligator_NCBI	44.5	80	89.2	78	80	93.8	70.3	76.5	88.9	72.5	64.7	61.5
44 Fbrsl1_Ggangeticus_Gharial_NCBI	44.3	80	89.2	78	84.2	93.8	70.3	76.5	88.9	66.7	64.7	61.5
45 Fbrsl1_Clupea_AHerring_NCBI	37	80	75.7	66.7	73.7	81.2	68.4	76.5	85.2	66.7	65.7	46.2
46 Fbrsl1_Preticula_Guppy_NCBI	35.1	50	75.7	53.8	73.7	81.2	71.1	72.5	85.2	57.1	58.3	46.2
47 Fbrsl1_Lcoronata_BCManakin_NCBI	43.8	80	89.2	55.8	80	93.8	71.1	78.4	85.2	72.5	61.8	61.5
48 Fbrsl1_Ggallus_Chicken_NCBI	43.4	80	91.9	58.1	80	93.8	71.1	78.4	88.9	66.7	61.8	61.5
49 Fbrsl1_Phumulis_TGFinch_NCBI	41	80	89.2	55.8	80	93.8	70.3	78.4	88.9	72.5	61.8	61.5
50 Fbrsl1_Elucius_NPike_NCBI	34	66.7	73	44.8	73.7	81.2	65.8	74.5	85.2	64.3	63.9	38.5
51 Fbrsl1_Mzebra_ZMbuna_NCBI	35.3	46.7	73	49.1	73.7	81.2	71.1	72.5	85.2	61.9	58.3	46.2
52 Fbrsl1_Xtropicalis_WCFrog_NCBI	42.4	81.2	86.5	69	73.7	93.8	62.2	70.6	68.8	61.9	67.6	69.2
53 Fbrsl1_Nparkeri_SlowFrog_NCBI	40.5	75	86.5	51.2	73.7	93.8	62.2	72.5	85.2	59.5	61.8	69.2
54 FBRS_Hsapiens_Human_NCBI	26.5	47.1	34.8	30.3	56.2	37.5	48.3	54.9	62.5	48.8	37.1	54.5
55 Fbrs_Ccapucinus_Capuchin_NCBI	26.4	47.1	33.8	30.3	56.2	37.5	48.3	54.9	62.5	48.8	34.3	54.5
56 Fbrs_Harmiger_RoundleafBat_NCBI	26.7	47.1	32.4	33.3	60	37.5	48.3	54.9	62.5	53.7	37.1	54.5
57 Fbrs_Mmusculus_Mouse_NCBI	26.3	47.1	34.3	27.3	53.3	37.5	48.3	54.9	62.5	48.8	37.1	54.5
58 Fbrs_Rnorvegicus_Rat_NCBI	26.3	47.1	34.3	27.3	50	37.5	48.3	54.9	62.5	48.8	37.1	54.5
59 Fbrs_Saraneus_Shrew_NCBI	26.2	47.1	35.8	33.3	56.2	37.5	48.3	52.9	62.5	48.8	37.1	54.5
60 Fbrs_Acarolinensis_AnoleLizard_NCBI	26.9	38.9	51.1	33.3	60	50	50	47.1	63	58.5	55.9	85.7
61 Fbrs_Pvitticeps_BeardedDragon_NCBI	27.6	38.9	56.2	33.3	60	50	50	47.1	63	53.7	67.6	85.7
62 Fbrs_Drerio_Zebrafish_NCBI	21.7	70.6	73	26.7	56.2	25	40.7	52.9	63	51.2	45.9	53.8
63 Fbrs_Xmaculatus_Platyfish_NCBI	23	70.6	73	35.5	56.2	12.5	43.3	48.1	63	58.5	35	53.8
64 Fbrs_Lchalumnae_Coelacanth_NCBI	26.6	75	78.4	45.5	56.2	50	48.3	49	59.3	46.3	55	53.8
65 Fbrs_Mzebra_ZMbuna_NCBI	21	70.6	75.7	29.3	45	12.5	41.4	43.6	63	56.1	44.7	30.8
66 Fbrs_Ipunctatus_Catfish_NCBI	22.4	75	73	36.4	62.5	68.8	44.4	49	63	51.2	51.4	53.8
67 Fbrs_CHarengus_AHerring_NCBI	21.2	70.6	70.3	37.5	40	50	46.2	50	66.7	51.2	54.1	63.6
68 Fbrs_Elucius_NPike_NCBI	22.6	70.6	67.6	37.5	56.2	56.2	43.3	50.9	63	56.1	55.9	46.2
69 Fbrs_Kmarmoratus_Killifish_NCBI	21.9	64.7	73	35.5	56.2	12.5	40	50	59.3	56.1	42.1	50
70 Fbrs_Spartitus_BDamselfish_NCBI	21.6	70.6	73	34.4	56.2	12.5	43.3	46.2	63	58.5	44.7	53.8
71 Fbrs_Xtropicalis_WCFrog_NCBI	24.7	29.4	37.5	20.9	52.9	31.2	35.5	49	51.9	46.3	61.3	85.7
72 Fbrs_Xlaevis_ACFrog_NCBI	24	31.2	37.5	25.6	52.9	31.2	39.3	51	51.9	51.2	61.3	85.7
73 Auts2_Apisum_PeaAphid_NCBI	13.8	37.5	43.2	41.9	15	43.8	34.2	23.7	58.3	10	27.6	27.3
74 Auts2_Wauropunctata_LFAnt_NCBI	16.1	41.2	41.9	56.8	40	50	46.4	25	62.5	30.4	33.3	46.2
75 NACA_Mrotundata_ALCBee_NCBI	16.4	41.2	44.2	56.8	40	50	42.9	26.2	62.5	34.8	36.1	46.2
76 Auts2_Cfloridanus_FCAnt_NCBI	16.4	41.2	44.2	56.8	40	50	46.4	26.2	62.5	34.7	36.1	38.5
77 Atrophin-1-like_Cbiroi_CRAnt_NCBI	16.6	41.2	39.5	56.8	40	50	46.4	26.2	62.5	32.7	36.1	46.2
78 Auts2_Lhumilae_ArgAnt_NCBI	16.4	41.2	44.2	56.8	40	50	46.4	26.2	55.6	34.7	35.1	38.5
79 Auts2_Pbarbatus_RHant_NCBI	16.5	41.2	44.2	56.8	40	50	46.4	23	62.5	30.4	36.1	46.2
80 Auts2_Vemeryi_CAnt_NCBI	16.6	41.2	44.2	56.8	35	50	46.4	26.2	62.5	28.6	33.3	46.2
81 Fbrsl1L_Hsaltator_JJAnt_NCBI	15.7	41.2	40	56.8	40	43.8	46.4	23.3	62.5	36.2	34.2	46.2
82 Auts2L_Farisanus_SonanParasite_NCBI	16	41.2	38.1	56.8	40	50	41.4	28.3	62.5	28.3	37.8	46.2
83 Auts2L_Oabietinus_ParaWasp_NCBI	15.7	41.2	41.9	53.5	45	50	44.8	27.4	62.5	30	33.3	38.5
84 Fbrsl1_Csolmsi_FigWasp_NCBI	14.4	41.2	36.7	51.2	40	50	41.4	23	62.5	28.3	30.6	46.2
85 Auts2L_Nvitripennis_JewelWasp_NCBI	14.7	41.2	34.6	47.7	25	50	39.3	26.2	66.7	30.4	30.6	46.2
86 Auts2_Aflorea_DwarfBee_NCBI	16.5	41.2	44.2	56.8	40	50	42.9	26.2	62.5	37	34.2	46.2
87 Auts2L_Tcastaneum_RedFlourBeetle_NCBI	16.7	41.2	32.4	50	33.3	43.8	44.8	24.6	60.9	23.1	26	41.7
88 Atrophin-1-likeTX1_Arosae_TurnipSawfly_NCBI	16.4	41.2	45	54.5	40	43.8	39.3	27.9	62.5	32.6	36.1	46.2
89 Atrophin-1_Bterr_BumbleBee	16.4	41.2	44.2	56.8	40	50	40.7	26.2	62.5	37	34.2	46.2
90 HP_Phumanuscoporis_HBLouse_NCBI	13.2	37.5	47.2	24.2	35	50	52.2	28.8	58.3	24.4	34.2	45.5
91 Auts2L_Mdemolitor_Pwasp_NCBI	16.4	41.2	44.2	56.8	40	50	41.4	29.5	62.5	26	35.1	46.2
92 TayBridge_Dmelongaster_Fruitfly_NCBI	8.3	41.2	52.6	14.9	26.1	57.1	20	19	46.9	23.4	20.6	25
93 GE16010_Dyakuba_AfricanSavannaFruitfly_NCBI	8.3	41.2	52.6	14.9	25	57.1	17.5	17.5	48.4	23.4	20.6	25
94 GG19362_Derecta_WestAfricanFruitfly_NCBI	8.3	41.2	52.6	14.9	26.1	57.1	17.5	19	46.9	23.4	20.6	25
95 GH12549_Dgrimshawi_HawaiianFruitfly_NCBI	8.4	41.2	52.6	12.9	25	57.1	25.6	21	62.5	24.4	24.4	25
96 GK17277_Dwillistoni_AmazonFruitfly_NCBI	8	41.2	52.6	13.1	40	57.1	25	19.4	46.9	21.3	24.4	25
97 Auts2_Cgigas_POyster_NCBI	20	15.4	60	57.9	31	56.2	44.1	28.6	62.5	30.8	33.3	54.5
98 Auts2_Lanatina_DucksTongueBarnacle_NCBI	20	12.5	31.8	55.8	31.8	56.2	41.7	40.4	75	36.6	63.6	54.5
99 Auts2_Bbelcheri_BelchersLancelet_NCBI	21.4	35.3	56.1	62.8	45	43.8	42.4	39.3	75	46.5	52.8	53.8
100 Mucin-5AC_Blatifrons_SolanumFruitfly_NCBI	9	41.2	50	16.1	35	57.1	38.7	20	46.9	21.7	32	25
101 Mucin-5AC_Boleae_OliveFruitfly_NCBI	9.1	41.2	50	16.1	35	50	38.7	21.7	46.9	21.7	32	25
102 Mucin-5AC_Bdorsalis_OriFruitfly_NCBI	8.9	41.2	50	16.1	35	57.1	38.7	21.7	46.9	21.7	32	25
103 Mucin-5AC_Bcucurbitae_MelonFly_NCBI	8.9	41.2	50	16.1	35	57.1	38.7	21.7	46.9	21.7	44	25
104 Mucin-12_Drhopaloa_Fruitfly_NCBI	8.5	41.2	52.6	14.9	26.1	57.1	17.5	19	51.7	23.4	20	25
105 Mucin-12_Scalcitrans_StableFly_NCBI	7.3	35.3	52.6	8.5	15	50	40	23	53.6	19.6	32.1	25
106 Mucin-12_Mdomestica_HouseFly_NCBI	7.3	35.3	50	9.2	20	50	40	24.6	46.9	23.9	26.3	25
107 Mucin-19_Dbiarmipes_Fruitfly_NCBI	8.1	41.2	52.6	14.9	25	57.1	17.5	19	57.1	25.5	20	25
108 Mucin-19_Dficusphila_Fruitfly_NCBI	8.3	41.2	52.6	14.9	25	57.1	22.2	19	51.7	23.4	20	25
109 Mucin-19_Dsuzukii_SpottedWingFly_NCBI	7.6	41.2	52.6	14.9	25	57.1	17.5	19	46.9	23.4	20	25
110 Mucin-19_Dtakahashii_Fruitfly_NCBI	8.5	41.2	52.6	19.4	31.6	50	17.5	19	51.7	23.4	20.6	25
111 Mucin-19_Rzephyria_ZebraFruitfly_NCBI	9	41.2	50	17.4	35	57.1	38.7	20	46.9	23.9	36	25
112 DDB_G0274915_Delegans_Fruitfly_NCBI	8.1	41.2	52.6	14.9	25	57.1	20	19	46.9	21.3	20	25
113 Spen_Ccapitata_MedFruitfly_NCBI	8.4	41.2	50	15.8	35	57.1	38.7	20	46.9	23.9	32	25
114 Serine-richAdhesin_Deugracilis_Fruitfly_NCBI	8.2	41.2	52.6	10.6	26.1	57.1	17.5	19	57.1	23.4	20.6	25
Average (Full Alignment)	26.0311	54.2151	61.6415	44.2708	51.1274	59.9849	50.1208	46.0981	67.2868	46.6274	48.984	51.3774
Average (FBRSL1 Internal)	48.7632	80.8842	88.4895	68.1421	84.7368	92.7789	73.9842	73.7895	86.0895	74.5947	71.0105	66.4579
