# Supplementary material for: Ancestry of the AUTS2 family–A novel group of polycomb-complex proteins involved in human neurological disease
Source: PLoS One. 2020 Dec 11;15(12):e0232101. doi: 10.1371/journal.pone.0232101 (PMC7732068; doi:10.1371/journal.pone.0232101)
Supplement: S5 Table — Pairwise identity values calculated by MView. (XLSX) [file pone.0232101.s005.xlsx]

## Sheet: Table S5
S5 Table. aAUTS2p shared regions of conservation. Pairwise identity values calculated by MView.
														Average Pairwise Identity
	Global	R1	R2	R3	R4	R5	R6	R7	R8	R9	R10	R11		AUTS2	FBRSL1	FBRS	aAUTS2p	TayH
1 AUTS2_Hsapiens_Human_NCBI	18.8	41.2	46.7	48.8	45	62.5	40	24.6	64.3	36.7	36.1	46.2		18.3687	16.645	15.0944	64.7273	15.07
2 Auts2_Clupus_Dog_NCBI	18.7	41.2	46.7	48.8	45	62.5	40	24.6	64.3	36.7	36.1	46.2
3 Auts2_Cporcellus_GuineaPig_NCBI	18.6	41.2	46.7	48.8	45	62.5	40	24.6	64.3	36.7	36.1	46.2
4 Auts2_Csabaeus_GreenMonkey_NCBI	18.8	41.2	46.7	48.8	45	62.5	40	24.6	64.3	36.7	36.1	46.2
7 Auts2_Hglaber_NakedMolerat_NCBI	19	41.2	46.7	48.8	45	62.5	40	24.6	64.3	36.7	36.1	46.2
9 Auts2_Mmusculus_Mouse_NCBI	18.4	41.2	46.7	48.8	45	62.5	40	24.6	64.3	36.7	36.1	46.2
11 Auts2_Nleucogenys_Gibbon_NCBI	18.8	41.2	46.7	48.8	45	62.5	40	24.6	64.3	36.7	36.1	46.2
14 Auts2_Odegus_Degu_NCBI	18.6	41.2	46.7	48.8	45	62.5	40	24.6	64.3	36.7	36.1	46.2
15 Auts2_Pvampyrus_FlyingFox_NCBI	18.5	41.2	46.7	48.8	45	62.5	40	24.6	64.3	36.7	38.9	46.2
17 Auts2_Ptroglodytes_Chimpanzee_NCBI	18.8	41.2	46.7	48.8	45	62.5	40	24.6	64.3	36.7	36.1	46.2
5 Auts2_Csimumsimum_WRhino_NCBI	18.6	41.2	46.7	48.8	45	62.5	40	24.6	64.3	36.7	36.1	46.2	Excluded from calculations to help balance the alignment.
6 Auts2_Efuscus_BigBrownBat_NCBI	18.4	41.2	46.7	48.8	45	62.5	40	24.6	64.3	36.7	36.1	46.2
8 Auts2_Jjaculus_Jerboa_NCBI	18.5	41.2	46.7	48.8	45	62.5	40	24.6	64.3	36.7	36.1	53.8
10 Auts2_Sscrofa_Pig_NCBI	18.7	41.2	46.7	48.8	45	62.5	40	23	64.3	36.7	36.1	46.2
12 Auts2_Tmanatus_Manatee_NCBI	18.5	35.7	46.7	48.8	40	62.5	40	24.6	64.3	36.7	36.1	46.2
13 Auts2_Ocuniculus_Rabbit_NCBI	18.8	41.2	46.7	48.8	45	62.5	40	24.6	64.3	36.7	38.9	46.2
16 Auts2_Orosmarus_Walrus_NCBI	18.8	41.2	46.7	48.8	45	62.5	40	24.6	64.3	36.7	36.1	46.2
18 Auts2_Acarolinensis_AnoleLizard_Reconstructed	18.4	41.2	42.2	48.8	45	68.8	40	24.6	64.3	34.7	36.1	38.5
19 Auts2_Cpicta_PaintedTurtle_NCBI	18.4	41.2	44.4	46.5	45	68.8	40	24.6	64.3	36.7	36.1	46.2
20 Auts2_Nparkeri_SlowFrog_NCBI	18	29.4	46.7	41.9	45	68.8	45	24.6	64.3	34.7	41.7	38.5
21 Auts2_Ggallus_Chicken_NCBI	18.9	35.3	46.7	48.8	45	68.8	40	24.6	64.3	34.7	36.1	46.2
22 Auts2_Phumulis_TGroundTit_NCBI	18.9	35.3	44.4	48.8	45	68.8	40	24.6	64.3	34.7	36.1	46.2
23 Auts2_Lchalumnae_Coelacanth_NCBI	18.1	35.3	48.9	53.5	45	68.8	40	24.6	64.3	38.8	30.6	38.5
24 Auts2_Loculatus_Gar_NCBI	17.8	35.3	48.9	51.2	45	68.8	40	24.6	64.3	38.8	33.3	38.5
25 Auts2a_Drerio_Zebrafish_NCBI	17.8	29.4	48.9	44.2	40	62.5	50	24.6	64.3	42.9	35.1	46.2
26 Auts2_Fheteroclitus_Mummichog_NCBI	17.2	29.4	48.9	37.2	45	68.8	47.2	23	60.7	44.9	33.3	46.2
27 Auts2_Preticula_Guppy_NCBI	17.1	23.5	48.9	37.2	45	68.8	47.2	23	60.7	46.9	35.7	38.5
28 Auts2_Hcomes_Seahorse_NCBI	16.9	17.6	48.9	39.5	45	68.8	47.2	23	63	42.9	28.6	46.2
29 Auts2_Sformosus_Arowana_NCBI	18.1	35.3	48.9	46.5	45	68.8	45	24.6	66.7	38.8	37.8	38.5
30 Auts2_Elucius_Pike_NCBI	17.4	23.5	47.7	41.9	45	75	48.6	26.2	64.3	42.9	32.4	38.5
31 Auts2_Cjaponica_JQuail_NCBI	18.8	35.3	46.7	48.8	45	68.8	40	24.6	64.3	34.7	36.1	46.2
32 Auts2_Amississippiensis_Alligator_NCBI	18.9	41.2	46.7	48.8	45	68.8	40	24.6	64.3	34.7	36.1	46.2
33 Auts2_Lcoronata_BCManakin_NCBI	18.6	35.3	46.7	48.8	45	68.8	40	24.6	64.3	34.7	36.1	46.2
34 FBRSL1_Hsapiens_Human_NCBI	16.4	43.8	42.2	56.8	42.1	50	32.5	26.2	55.6	34.7	36.1	38.5
35 Fbrsl1_Ptroglodytes_Chimpanzee_Reconstructed	16.1	43.8	44.4	56.8	42.1	50	32.5	27.9	55.6	34.7	33.3	38.5
36 Fbrsl1_Ogarnettii_Galago_NCBI	17	43.8	42.2	52.3	42.1	50	32.5	25.8	65.4	32.7	36.1	57.1
37 Fbrsl1_Btaurus_Cow_NCBI	16.5	43.8	42.2	53.5	42.1	50	25	24.6	65.4	34.7	44.4	40
38 Fbrsl1_Mmusculus_Mouse_NCBI	15.9	43.8	42.2	40	42.1	50	30.8	17.5	61.5	36.7	41.7	45.5
39 Fbrsl1_Mochrogaster_PVole_NCBI	15.4	43.8	42.2	47.7	42.1	50	30.8	17.5	61.5	32.7	44.4	36.4
40 Fbrsl1_Orosmarusdivergens_Walrus_NCBI	16.8	43.8	42.2	54.5	40	50	25	27.9	63	36.7	41.7	46.2
41 Fbrsl1_Rnorvegicus_Rat_NCBI	16.1	47.1	42.2	51.2	42.1	50	35.9	17.5	61.5	36.7	41.7	45.5
42 Fbrsl1_Cporosus_SaltwaterCrocodile_NCBI	16.8	37.5	44.4	50	36.8	56.2	20.5	23	63	34.7	36.1	30.8
43 Fbrsl1_Amississippiensis_Alligator_NCBI	17	37.5	44.4	52.3	40	56.2	20.5	23	63	34.7	36.1	30.8
44 Fbrsl1_Ggangeticus_Gharial_NCBI	17.2	37.5	44.4	52.3	36.8	56.2	20.5	23	63	36.7	36.1	30.8
45 Fbrsl1_Clupea_AHerring_NCBI	17	37.5	44.4	50	36.8	62.5	17.5	24.6	63	42.9	37.8	30.8
46 Fbrsl1_Preticula_Guppy_NCBI	17.5	41.2	44.4	38.9	36.8	62.5	22.5	23	63	40.8	34.2	30.8
47 Fbrsl1_Lcoronata_BCManakin_NCBI	16.7	37.5	44.4	42.2	40	56.2	22.5	23	63	32.7	33.3	30.8
48 Fbrsl1_Ggallus_Chicken_NCBI	16.4	37.5	44.4	44.4	40	56.2	22.5	23	63	34.7	33.3	30.8
49 Fbrsl1_Phumulis_TGFinch_NCBI	16.2	37.5	44.4	42.2	40	56.2	20.5	23	63	32.7	33.3	30.8
50 Fbrsl1_Elucius_NPike_NCBI	17.6	31.2	40	34.5	36.8	62.5	22.5	23	63	40.8	36.8	30.8
51 Fbrsl1_Mzebra_ZMbuna_NCBI	17.3	31.2	40	39.6	36.8	62.5	22.5	23	63	42.9	34.2	30.8
52 Fbrsl1_Xtropicalis_WCFrog_NCBI	17	35.3	44.4	56.8	36.8	50	20.5	24.6	53.1	34.7	38.9	38.5
53 Fbrsl1_Nparkeri_SlowFrog_NCBI	16	35.3	44.4	40.9	42.1	56.2	20.5	24.6	63	36.7	41.7	38.5
54 FBRS_Hsapiens_Human_NCBI	17	35.3	31.9	41.2	37.5	31.2	37.9	27.9	58.3	30.6	27	45.5
55 Fbrs_Ccapucinus_Capuchin_NCBI	17	35.3	30.9	41.2	37.5	31.2	37.9	27.9	58.3	30.6	29.7	45.5
56 Fbrs_Harmiger_RoundleafBat_NCBI	16.6	35.3	29.6	44.1	33.3	31.2	37.9	26.2	58.3	30.6	27	45.5
57 Fbrs_Mmusculus_Mouse_NCBI	16.9	35.3	31.3	38.2	26.7	31.2	37.9	27.9	58.3	30.6	27	45.5
58 Fbrs_Rnorvegicus_Rat_NCBI	16.9	35.3	31.3	38.2	31.2	31.2	37.9	27.9	58.3	30.6	27	45.5
59 Fbrs_Saraneus_Shrew_NCBI	16.9	35.3	31.3	41.2	37.5	31.2	37.9	26.2	58.3	28.6	27	45.5
60 Fbrs_Acarolinensis_AnoleLizard_NCBI	14.7	27.8	39.6	26.5	40	37.5	34.4	24.6	51.9	30.6	30.6	71.4
61 Fbrs_Pvitticeps_BeardedDragon_NCBI	14.9	27.8	41.7	26.5	40	37.5	34.4	24.6	51.9	30.6	33.3	71.4
62 Fbrs_Drerio_Zebrafish_NCBI	14.9	33.3	46.7	33.3	31.2	18.8	32.1	21.3	55.6	28.6	33.3	30.8
63 Fbrs_Xmaculatus_Platyfish_NCBI	14.2	33.3	46.7	34.4	31.2	6.2	29	19.4	51.9	34.7	21.4	30.8
64 Fbrs_Lchalumnae_Coelacanth_NCBI	15.4	35.3	46.7	41.2	37.5	50	37.9	26.2	51.9	26.5	35.7	38.5
65 Fbrs_Mzebra_ZMbuna_NCBI	13.9	33.3	44.4	28.6	25	12.5	26.7	22.2	48.1	28.6	35	15.4
66 Fbrs_Ipunctatus_Catfish_NCBI	14.1	35.3	46.7	41.2	31.2	56.2	28.6	21.3	55.6	34.7	28.2	30.8
67 Fbrs_CHarengus_AHerring_NCBI	14.4	33.3	46.7	45.5	30.8	50	29.6	21.5	55.6	34.7	28.2	36.4
68 Fbrs_Elucius_NPike_NCBI	14.9	33.3	44.4	39.4	43.8	56.2	29	18	51.9	32.7	36.1	23.1
69 Fbrs_Kmarmoratus_Killifish_NCBI	15	33.3	46.7	34.4	31.2	6.2	25.8	19.4	51.9	32.7	40	33.3
70 Fbrs_Spartitus_BDamselfish_NCBI	14.1	33.3	46.7	33.3	31.2	6.2	29	19.4	51.9	30.6	40	30.8
71 Fbrs_Xtropicalis_WCFrog_NCBI	13.4	29.4	22.2	22.7	35.3	25	29	21.3	44.4	26.5	34.4	57.1
72 Fbrs_Xlaevis_ACFrog_NCBI	13.5	31.2	26.7	25.6	35.3	31.2	32.1	21.3	44.4	26.5	34.4	57.1
73 Auts2_Apisum_PeaAphid_NCBI	23.8	47.1	44.4	56.1	33.3	87.5	55.3	60	87.5	20	26.7	23.1
74 Auts2_Wauropunctata_LFAnt_NCBI	100	100	93	100	100	100	100	87.3	95.8	75.6	86.5	92.3
75 NACA_Mrotundata_ALCBee_NCBI	87.5	94.1	97.7	100	100	93.8	96.4	98.2	100	86.7	86.5	92.3
76 Auts2_Cfloridanus_FCAnt_NCBI	100	100	100	100	100	100	100	100	100	100	100	100
77 Atrophin-1-like_Cbiroi_CRAnt_NCBI	87.7	94.1	93	100	100	93.8	100	98.2	100	95.6	97.2	92.3
78 Auts2_Lhumilae_ArgAnt_NCBI	88.1	100	83.7	100	100	93.8	100	98.2	85.2	93.3	86.5	84.6
79 Auts2_Pbarbatus_RHant_NCBI	88.4	100	97.7	100	100	100	100	92.7	95.8	80	97.2	92.3
80 Auts2_Vemeryi_CAnt_NCBI	84.3	100	90.7	100	94.4	100	100	98.2	95.8	82.2	81.1	92.3
81 Fbrsl1L_Hsaltator_JJAnt_NCBI	81.6	100	42.9	100	94.4	93.8	100	87.5	100	78.3	71.8	92.3
82 Auts2L_Farisanus_SonanParasite_NCBI	73.3	88.2	79.1	100	100	93.8	93.1	85.5	95.8	75.6	81.1	92.3
83 Auts2L_Oabietinus_ParaWasp_NCBI	57.9	94.1	88.4	74.4	94.7	93.8	96.6	91.1	95.8	71.7	86.1	69.2
84 Fbrsl1_Csolmsi_FigWasp_NCBI	62.3	88.2	77.6	79.1	100	93.8	89.7	85.5	95.8	62.2	75	84.6
85 Auts2L_Nvitripennis_JewelWasp_NCBI	62.2	88.2	75	82.9	77.8	93.8	89.3	78.2	91.7	71.1	72.2	84.6
86 Auts2_Aflorea_DwarfBee_NCBI	85.6	94.1	95.3	100	100	100	96.4	98.2	100	86.7	74.4	92.3
87 Auts2L_Tcastaneum_RedFlourBeetle_NCBI	30.8	76.5	44.2	87.5	62.5	93.8	82.8	61.8	87	40	32	66.7
88 Atrophin-1-likeTX1_Arosae_TurnipSawfly_NCBI	75.4	94.1	79.1	97.5	94.4	87.5	89.3	89.1	95.8	73.3	75	92.3
89 Atrophin-1_Bterr_BumbleBee	86.6	94.1	97.7	100	100	100	96.3	98.2	100	86.7	76.9	92.3
90 HP_Phumanuscoporis_HBLouse_NCBI	23.3	52.9	58.1	29.5	44.4	100	87	69.1	87.5	33.3	35.9	63.6
91 Auts2L_Mdemolitor_Pwasp_NCBI	74.7	88.2	95.3	100	94.4	93.8	93.1	81.8	95.8	71.7	67.6	92.3
92 TayBridge_Dmelongaster_Fruitfly_NCBI	15.2	64.7	53.5	17	39.1	92.9	34.2	56.9	59.4	34	25.7	43.8
93 GE16010_Dyakuba_AfricanSavannaFruitfly_NCBI	15.5	64.7	53.5	17	37.5	92.9	34.2	55.2	61.3	34	25.7	43.8
94 GG19362_Derecta_WestAfricanFruitfly_NCBI	15.6	64.7	53.5	17	39.1	92.9	31.6	55.2	59.4	34	25.7	43.8
95 GH12549_Dgrimshawi_HawaiianFruitfly_NCBI	15.4	64.7	53.5	10	44.4	92.9	38.5	57.9	79.2	35.6	26.2	43.8
96 GK17277_Dwillistoni_AmazonFruitfly_NCBI	14	58.8	53.5	17.7	50	92.9	30	54.4	62.5	29.8	28.6	43.8
97 Auts2_Cgigas_POyster_NCBI	15.2	21.4	44.2	51.4	37	50	35.3	24.2	62.5	14.9	31.6	30.8
98 Auts2_Lanatina_DucksTongueBarnacle_NCBI	16.6	23.5	47.7	55.8	27.3	62.5	38.9	22.7	83.3	30.6	42.9	45.5
99 Auts2_Bbelcheri_BelchersLancelet_NCBI	18.7	52.9	43.5	66.7	30	75	42.4	21.5	66.7	28.6	39.5	46.2
100 Mucin-5AC_Blatifrons_SolanumFruitfly_NCBI	15.5	64.7	51.2	19.3	44.4	92.9	54.8	65.5	56.2	34.8	34.6	43.8
101 Mucin-5AC_Boleae_OliveFruitfly_NCBI	15.5	64.7	51.2	21.1	44.4	81.2	54.8	63.6	56.2	34.8	34.6	43.8
102 Mucin-5AC_Bdorsalis_OriFruitfly_NCBI	15.7	64.7	51.2	19.3	44.4	92.9	54.8	63.6	56.2	34.8	34.6	43.8
103 Mucin-5AC_Bcucurbitae_MelonFly_NCBI	16	64.7	51.2	21.1	50	92.9	54.8	63.6	56.2	34.8	38.5	43.8
104 Mucin-12_Drhopaloa_Fruitfly_NCBI	15.4	64.7	53.5	17	39.1	92.9	34.2	55.2	65.5	31.9	27.8	43.8
105 Mucin-12_Scalcitrans_StableFly_NCBI	13.4	52.9	51.2	11.5	12.5	87.5	51.4	60.7	67.9	34.8	37.9	43.8
106 Mucin-12_Mdomestica_HouseFly_NCBI	13.2	52.9	48.8	11.4	27.8	87.5	51.4	60.7	59.4	37	33.3	43.8
107 Mucin-19_Dbiarmipes_Fruitfly_NCBI	14.6	64.7	53.5	17	41.7	92.9	34.2	56.9	67.9	34	22.2	43.8
108 Mucin-19_Dficusphila_Fruitfly_NCBI	15.3	64.7	53.5	17	37.5	92.9	38.2	55.2	65.5	34	22.2	43.8
109 Mucin-19_Dsuzukii_SpottedWingFly_NCBI	14.1	64.7	53.5	17	37.5	92.9	34.2	56.9	59.4	34	40	43.8
110 Mucin-19_Dtakahashii_Fruitfly_NCBI	15.1	64.7	53.5	17.7	42.1	81.2	33.3	55.2	65.5	34	25.7	43.8
111 Mucin-19_Rzephyria_ZebraFruitfly_NCBI	15.8	64.7	51.2	23.4	44.4	92.9	54.8	65.5	56.2	37	34.6	43.8
112 DDB_G0274915_Delegans_Fruitfly_NCBI	15	64.7	53.5	17	37.5	92.9	34.2	55.2	59.4	31.9	22.2	43.8
113 Spen_Ccapitata_MedFruitfly_NCBI	15.6	64.7	51.2	20.7	44.4	92.9	54.8	63.6	56.2	37	34.6	43.8
114 Serine-richAdhesin_Deugracilis_Fruitfly_NCBI	15.5	64.7	53.5	12.8	43.5	92.9	34.2	55.2	67.9	34	28.6	43.8
Average (Full Alignment)	25.6915	50.1302	51.2736	46.9519	48.0443	67.2085	45.6387	41.0377	66.7292	40.8679	40.5519	48.7745
Average (aAUTS2p Internal)	70.8133	90.18	79.8533	90.06	90.4667	95.4467	94.24	87.5533	94.8	73.4467	74	85.6
