# Supplementary material for: Ancestry of the AUTS2 family–A novel group of polycomb-complex proteins involved in human neurological disease
Source: PLoS One. 2020 Dec 11;15(12):e0232101. doi: 10.1371/journal.pone.0232101 (PMC7732068; doi:10.1371/journal.pone.0232101)
Supplement: S6 Table — Pairwise identity values calculated by MView. (XLSX) [file pone.0232101.s006.xlsx]

## Sheet: Table S6
S6 Table. Tay shared regions of conservation. Pairwise identity values calculated by MView.
														Average Pairwise Identity
	Global	R1	R2	R3	R4	R5	R6	R7	R8	R9	R10	R11		AUTS2	FBRSL1	FBRS	aAUTS2p	TayH
1 AUTS2_Hsapiens_Human_NCBI	10	52.9	50	19.1	34.8	50	26.3	25.4	46.9	23.4	14.6	43.8		9.6125	8.37	7.50556	13.5955	51.335
2 Auts2_Clupus_Dog_NCBI	10	52.9	50	19.1	34.8	50	26.3	25.4	46.9	23.4	14.6	43.8
3 Auts2_Cporcellus_GuineaPig_NCBI	10.3	52.9	50	19.1	34.8	50	26.3	25.4	46.9	23.4	14.6	43.8
4 Auts2_Csabaeus_GreenMonkey_NCBI	10	52.9	50	19.1	34.8	50	26.3	25.4	46.9	23.4	14.6	43.8
7 Auts2_Hglaber_NakedMolerat_NCBI	10	52.9	50	19.1	34.8	50	26.3	25.4	46.9	23.4	14.6	43.8
9 Auts2_Mmusculus_Mouse_NCBI	9.9	52.9	50	19.1	34.8	50	26.3	25.4	46.9	23.4	14.6	43.8
11 Auts2_Nleucogenys_Gibbon_NCBI	10	52.9	50	19.1	34.8	50	26.3	25.4	46.9	23.4	14.6	43.8
14 Auts2_Odegus_Degu_NCBI	10.1	52.9	50	19.1	34.8	50	26.3	25.4	46.9	23.4	14.6	43.8
15 Auts2_Pvampyrus_FlyingFox_NCBI	10.1	52.9	50	19.1	34.8	50	26.3	25.4	46.9	23.4	14.6	43.8
17 Auts2_Ptroglodytes_Chimpanzee_NCBI	10	52.9	50	19.1	34.8	50	26.3	25.4	46.9	23.4	14.6	43.8
5 Auts2_Csimumsimum_WRhino_NCBI	10	52.9	50	19.1	34.8	50	26.3	25.4	46.9	23.4	14.6	43.8	Excluded from calculations to help balance the alignment.
6 Auts2_Efuscus_BigBrownBat_NCBI	10.2	52.9	50	19.1	34.8	50	26.3	25.4	46.9	23.4	14.6	43.8
8 Auts2_Jjaculus_Jerboa_NCBI	10.2	52.9	50	19.1	34.8	50	26.3	25.4	46.9	23.4	14.6	43.8
10 Auts2_Sscrofa_Pig_NCBI	10.3	52.9	50	19.1	34.8	50	26.3	23.8	46.9	23.4	14.6	43.8
12 Auts2_Tmanatus_Manatee_NCBI	9.8	42.9	50	19.1	30.4	50	26.3	25.4	46.9	23.4	14.6	50
13 Auts2_Ocuniculus_Rabbit_NCBI	10.3	52.9	50	19.1	34.8	50	26.3	25.4	46.9	23.4	14.6	50
16 Auts2_Orosmarus_Walrus_NCBI	10	52.9	50	19.1	34.8	50	26.3	25.4	46.9	23.4	14.6	43.8
18 Auts2_Acarolinensis_AnoleLizard_Reconstructed	9.1	47.1	50	17	34.8	56.2	26.3	25.4	46.9	19.1	14.6	50
19 Auts2_Cpicta_PaintedTurtle_NCBI	9.5	47.1	50	21.3	34.8	56.2	26.3	25.4	46.9	23.4	14.6	43.8
20 Auts2_Nparkeri_SlowFrog_NCBI	9.3	41.2	45	19.1	30.4	56.2	27.5	25.4	46.9	21.3	14.6	37.5
21 Auts2_Ggallus_Chicken_NCBI	9.7	47.1	50	19.1	34.8	56.2	26.3	25.4	46.9	23.4	14.6	43.8
22 Auts2_Phumulis_TGroundTit_NCBI	9.3	47.1	47.5	19.1	30.4	56.2	26.3	25.4	46.9	23.4	14.6	43.8
23 Auts2_Lchalumnae_Coelacanth_NCBI	9.4	47.1	47.5	19.1	34.8	56.2	26.3	23.8	46.9	23.4	14.6	50
24 Auts2_Loculatus_Gar_NCBI	9.2	47.1	47.5	19.1	30.4	56.2	26.3	25.4	46.9	21.3	14.6	43.8
25 Auts2a_Drerio_Zebrafish_NCBI	8.9	41.2	47.5	12.8	30.4	50	30.6	25.4	46.9	21.3	16.7	56.2
26 Auts2_Fheteroclitus_Mummichog_NCBI	8.5	41.2	47.5	10.6	30.4	56.2	32.4	27	43.8	25.5	17	56.2
27 Auts2_Preticula_Guppy_NCBI	8.1	35.3	47.5	12.8	30.4	56.2	32.4	27	43.8	26	17	56.2
28 Auts2_Hcomes_Seahorse_NCBI	8.8	29.4	47.5	10.6	30.4	56.2	32.4	27	43.8	21.3	14.9	50
29 Auts2_Sformosus_Arowana_NCBI	9	47.1	47.5	12.8	30.4	56.2	27.5	25.4	46.9	19.1	16.7	50
30 Auts2_Elucius_Pike_NCBI	8.8	29.4	46.2	10.6	30.4	56.2	32.4	23.8	46.9	21.3	16.7	50
31 Auts2_Cjaponica_JQuail_NCBI	9.6	47.1	50	19.1	34.8	56.2	26.3	25.4	46.9	23.4	14.6	43.8
32 Auts2_Amississippiensis_Alligator_NCBI	9.7	52.9	50	19.1	34.8	56.2	26.3	25.4	46.9	23.4	14.6	43.8
33 Auts2_Lcoronata_BCManakin_NCBI	9.5	47.1	50	19.1	34.8	56.2	26.3	25.4	46.9	23.4	14.6	43.8
34 FBRSL1_Hsapiens_Human_NCBI	8.3	43.8	50	14.9	27.3	50	20	19	46.9	23.4	17.1	25
35 Fbrsl1_Ptroglodytes_Chimpanzee_Reconstructed	8.2	43.8	52.5	14.9	27.3	50	20	17.5	46.9	23.4	17.1	25
36 Fbrsl1_Ogarnettii_Galago_NCBI	8.1	43.8	50	14.9	27.3	50	20	18.8	43.8	25.5	17.1	42.9
37 Fbrsl1_Btaurus_Cow_NCBI	8.4	43.8	50	17	27.3	50	15.4	19	43.8	25.5	17.1	20
38 Fbrsl1_Mmusculus_Mouse_NCBI	7.6	43.8	50	12.1	27.3	50	18.4	11.6	40.6	25.5	19.5	28.6
39 Fbrsl1_Mochrogaster_PVole_NCBI	7.7	43.8	50	17	27.3	50	18.4	11.6	40.6	25.5	22	42.9
40 Fbrsl1_Orosmarusdivergens_Walrus_NCBI	8.2	43.8	50	14.9	26.1	50	15.4	20.6	43.8	25.5	17.1	31.2
41 Fbrsl1_Rnorvegicus_Rat_NCBI	7.6	41.2	50	17	27.3	50	20.5	11.6	40.6	25.5	19.5	28.6
42 Fbrsl1_Cporosus_SaltwaterCrocodile_NCBI	8.8	37.5	47.5	19.1	27.3	50	15.8	20.6	43.8	29.8	14.6	43.8
43 Fbrsl1_Amississippiensis_Alligator_NCBI	8.9	37.5	47.5	17	30.4	50	15.8	20.6	43.8	29.8	14.6	43.8
44 Fbrsl1_Ggangeticus_Gharial_NCBI	8.9	37.5	47.5	17	27.3	50	15.8	20.6	43.8	29.8	14.6	43.8
45 Fbrsl1_Clupea_AHerring_NCBI	8.3	37.5	50	14.9	27.3	56.2	12.8	20.6	43.8	27.7	16.7	50
46 Fbrsl1_Preticula_Guppy_NCBI	8.4	35.3	50	12.5	27.3	56.2	15.4	20.6	43.8	27.7	16.3	50
47 Fbrsl1_Lcoronata_BCManakin_NCBI	8.8	37.5	47.5	17	30.4	50	15.4	20.6	43.8	27.7	14.6	43.8
48 Fbrsl1_Ggallus_Chicken_NCBI	8.7	37.5	47.5	17	30.4	50	15.4	20.6	43.8	27.7	14.6	43.8
49 Fbrsl1_Phumulis_TGFinch_NCBI	8.8	37.5	47.5	17	30.4	50	15.8	20.6	43.8	27.7	14.6	43.8
50 Fbrsl1_Elucius_NPike_NCBI	8	31.2	45	11.5	27.3	56.2	17.9	20.6	43.8	31.9	16.3	50
51 Fbrsl1_Mzebra_ZMbuna_NCBI	8.3	31.2	45	14.3	27.3	56.2	15.4	20.6	43.8	25.5	16.3	50
52 Fbrsl1_Xtropicalis_WCFrog_NCBI	8.7	41.2	50	14.9	27.3	56.2	18.9	20.6	46.9	29.8	14.6	37.5
53 Fbrsl1_Nparkeri_SlowFrog_NCBI	8.7	41.2	50	12.8	36.4	50	18.9	20.6	43.8	27.7	14.6	37.5
54 FBRS_Hsapiens_Human_NCBI	8	29.4	29	22.2	36.8	37.5	20.7	22.2	54.2	25.5	16.7	50
55 Fbrs_Ccapucinus_Capuchin_NCBI	8	29.4	27.9	22.2	36.8	37.5	20.7	22.2	54.2	25.5	16.7	50
56 Fbrs_Harmiger_RoundleafBat_NCBI	7.8	29.4	26.8	22.2	33.3	37.5	20.7	20.6	54.2	25.5	16.7	50
57 Fbrs_Mmusculus_Mouse_NCBI	8.2	29.4	28.4	22.2	33.3	37.5	20.7	22.2	54.2	25.5	16.7	50
58 Fbrs_Rnorvegicus_Rat_NCBI	8.2	29.4	28.4	22.2	36.8	37.5	20.7	22.2	54.2	25.5	16.7	50
59 Fbrs_Saraneus_Shrew_NCBI	8.2	29.4	28.4	22.2	36.8	37.5	20.7	20.6	54.2	25.5	16.7	50
60 Fbrs_Acarolinensis_AnoleLizard_NCBI	7.3	27.8	31.2	22.2	22.2	43.8	20.6	19	40.6	25.5	17.1	57.1
61 Fbrs_Pvitticeps_BeardedDragon_NCBI	7.6	27.8	33.3	13.9	22.2	43.8	20.6	19	40.6	29.8	14.6	57.1
62 Fbrs_Drerio_Zebrafish_NCBI	7.4	38.9	45	13	21.1	18.8	14.3	17.5	43.8	21.3	18.2	37.5
63 Fbrs_Xmaculatus_Platyfish_NCBI	6.9	44.4	45	20.6	26.3	12.5	12.9	20.6	40.6	25.5	8.7	37.5
64 Fbrs_Lchalumnae_Coelacanth_NCBI	8.2	35.3	45	13.9	21.1	56.2	20.7	23.8	43.8	25.5	14.9	43.8
65 Fbrs_Mzebra_ZMbuna_NCBI	7.2	38.9	47.5	17.8	21.7	18.8	10	23.4	37.5	25.5	13.3	37.5
66 Fbrs_Ipunctatus_Catfish_NCBI	7.6	41.2	45	19.4	26.3	50	10.7	19	43.8	25.5	15.9	37.5
67 Fbrs_CHarengus_AHerring_NCBI	7.6	38.9	45	17.1	27.8	43.8	11.1	16.9	43.8	25.5	15.9	42.9
68 Fbrs_Elucius_NPike_NCBI	7.3	38.9	42.5	17.1	21.1	50	12.9	22.6	40.6	25.5	14.6	37.5
69 Fbrs_Kmarmoratus_Killifish_NCBI	7.1	38.9	45	17.6	26.3	12.5	9.7	22.2	40.6	25.5	13.3	40
70 Fbrs_Spartitus_BDamselfish_NCBI	7.4	38.9	45	20	26.3	6.2	12.9	17.5	40.6	27.7	15.6	37.5
71 Fbrs_Xtropicalis_WCFrog_NCBI	6.5	29.4	25	12.8	27.8	25	17.2	20.6	37.5	23.4	13.5	42.9
72 Fbrs_Xlaevis_ACFrog_NCBI	6.6	31.2	27.5	12.8	27.8	31.2	19.2	20.6	37.5	25.5	13.5	42.9
73 Auts2_Apisum_PeaAphid_NCBI	11.2	41.2	42.5	14.9	21.7	81.2	31.6	50.9	70.8	13.5	24.2	18.8
74 Auts2_Wauropunctata_LFAnt_NCBI	15	64.7	48.8	17	39.1	81.2	46.4	55.2	79.2	31.8	22	37.5
75 NACA_Mrotundata_ALCBee_NCBI	14.9	64.7	51.2	17	39.1	81.2	46.4	55.2	79.2	34.1	21.4	37.5
76 Auts2_Cfloridanus_FCAnt_NCBI	15.2	64.7	53.5	17	39.1	81.2	46.4	56.9	79.2	34	21.4	43.8
77 Atrophin-1-like_Cbiroi_CRAnt_NCBI	15.1	64.7	46.5	17	39.1	87.5	46.4	55.2	79.2	34	21.4	37.5
78 Auts2_Lhumilae_ArgAnt_NCBI	15.2	64.7	51.2	17	39.1	87.5	46.4	55.2	59.4	34	20.9	43.8
79 Auts2_Pbarbatus_RHant_NCBI	14.6	64.7	53.5	17	39.1	81.2	46.4	53.4	79.2	29.5	21.4	37.5
80 Auts2_Vemeryi_CAnt_NCBI	14.8	64.7	53.5	17	39.1	81.2	46.4	55.2	79.2	29.8	22	37.5
81 Fbrsl1L_Hsaltator_JJAnt_NCBI	14.2	64.7	43.2	17	39.1	75	46.4	52.5	79.2	33.3	22.5	37.5
82 Auts2L_Farisanus_SonanParasite_NCBI	15.1	64.7	50	17	39.1	75	44.8	56.1	83.3	31.8	20.9	37.5
83 Auts2L_Oabietinus_ParaWasp_NCBI	15.3	64.7	48.8	25.5	39.1	75	44.8	57.6	83.3	31.2	23.8	31.2
84 Fbrsl1_Csolmsi_FigWasp_NCBI	14.8	58.8	46.9	27.7	39.1	75	41.4	51.7	83.3	34.1	19	31.2
85 Auts2L_Nvitripennis_JewelWasp_NCBI	15.6	58.8	44.2	25.5	34.8	75	42.9	51.7	83.3	36.4	19	31.2
86 Auts2_Aflorea_DwarfBee_NCBI	14.9	64.7	51.2	17	39.1	81.2	46.4	55.2	79.2	36.4	26.8	37.5
87 Auts2L_Tcastaneum_RedFlourBeetle_NCBI	11.5	58.8	47.4	17	19	75	41.4	50	78.3	28.8	19.2	33.3
88 Atrophin-1-likeTX1_Arosae_TurnipSawfly_NCBI	15.3	64.7	50	17	34.8	68.8	42.9	56.9	83.3	34.1	21.4	37.5
89 Atrophin-1_Bterr_BumbleBee	14.9	64.7	51.2	17	39.1	81.2	48.1	55.2	79.2	36.4	24.4	37.5
90 HP_Phumanuscoporis_HBLouse_NCBI	11.5	41.2	50	14.3	21.7	81.2	43.5	51.7	79.2	34.8	19	42.9
91 Auts2L_Mdemolitor_Pwasp_NCBI	15.4	64.7	53.5	17	39.1	75	44.8	51.7	83.3	29.2	23.3	37.5
92 TayBridge_Dmelongaster_Fruitfly_NCBI	100	100	100	100	100	100	100	100	100	100	100	100
93 GE16010_Dyakuba_AfricanSavannaFruitfly_NCBI	92.6	100	100	97.9	95.8	100	91.7	96.5	96.9	92.1	96.7	93.8
94 GG19362_Derecta_WestAfricanFruitfly_NCBI	91.4	100	100	97.9	100	100	91.7	96.5	84.4	92.1	96.7	93.8
95 GH12549_Dgrimshawi_HawaiianFruitfly_NCBI	34.9	100	100	8.5	30.4	100	48.7	78.9	95.8	76.9	47.4	100
96 GK17277_Dwillistoni_AmazonFruitfly_NCBI	34.7	94.1	100	21	34.8	100	45	84.2	78.1	81.6	54.1	100
97 Auts2_Cgigas_POyster_NCBI	7.9	28.6	47.4	22	18.8	43.8	23.5	19.1	50	15.6	15	31.2
98 Auts2_Lanatina_DucksTongueBarnacle_NCBI	8	17.6	40.9	25.5	30.4	50	25	17.6	70.8	28.9	15	35.7
99 Auts2_Bbelcheri_BelchersLancelet_NCBI	8.7	52.9	43.9	19.1	30.4	68.8	21.2	19.7	58.3	26.1	16.3	31.2
100 Mucin-5AC_Blatifrons_SolanumFruitfly_NCBI	26.1	88.2	97.4	19	39.1	100	54.8	66.7	75	76.3	42.9	100
101 Mucin-5AC_Boleae_OliveFruitfly_NCBI	25.9	88.2	97.4	20.7	39.1	87.5	54.8	68.4	75	76.3	42.9	100
102 Mucin-5AC_Bdorsalis_OriFruitfly_NCBI	26.4	88.2	97.4	19	39.1	100	54.8	68.4	75	76.3	42.9	100
103 Mucin-5AC_Bcucurbitae_MelonFly_NCBI	25.9	88.2	97.4	20.7	34.8	100	54.8	68.4	75	76.3	42.9	100
104 Mucin-12_Drhopaloa_Fruitfly_NCBI	74.2	100	100	89.4	100	100	88.9	93	75	84.2	77.4	93.8
105 Mucin-12_Scalcitrans_StableFly_NCBI	23.7	88.2	94.7	9.2	15	81.2	54.3	66.7	71.9	75.7	43.3	87.5
106 Mucin-12_Mdomestica_HouseFly_NCBI	24.5	88.2	92.1	9.8	21.7	81.2	54.3	70.2	78.1	86.5	34.1	87.5
107 Mucin-19_Dbiarmipes_Fruitfly_NCBI	66.4	100	100	97.9	87.5	100	91.7	98.2	75	86.8	60	93.8
108 Mucin-19_Dficusphila_Fruitfly_NCBI	66.4	100	100	91.5	91.7	100	87.5	96.5	75	92.1	62.9	93.8
109 Mucin-19_Dsuzukii_SpottedWingFly_NCBI	65.6	100	100	97.9	87.5	100	94.4	96.5	81.2	94.7	100	93.8
110 Mucin-19_Dtakahashii_Fruitfly_NCBI	55.8	100	100	61.3	94.7	87.5	76.3	93	75	89.5	93.3	93.8
111 Mucin-19_Rzephyria_ZebraFruitfly_NCBI	26.3	88.2	97.4	25	30.4	100	54.8	66.7	75	78.9	46.4	100
112 DDB_G0274915_Delegans_Fruitfly_NCBI	65.8	100	100	97.9	83.3	100	78.4	96.5	81.2	84.2	62.9	93.8
113 Spen_Ccapitata_MedFruitfly_NCBI	26.1	88.2	97.4	20.3	39.1	100	54.8	64.9	75	78.9	50	100
114 Serine-richAdhesin_Deugracilis_Fruitfly_NCBI	74	100	100	93.6	91.3	100	88.9	96.5	75	92.1	90	93.8
Average (Full Alignment)	16.8217	54.0019	55.4726	23.7962	36.5811	61.8981	34.0321	38.5113	57.6821	36.7038	25.0594	51.3245
Average (aAUTS2p Internal)	43.2409	86.3091	91.0636	48.4136	56.1318	90.9091	63.1955	73.7773	75.9864	75.55	56.05	87.15
