# Supplementary material for: Ancestry of the AUTS2 family–A novel group of polycomb-complex proteins involved in human neurological disease
Source: PLoS One. 2020 Dec 11;15(12):e0232101. doi: 10.1371/journal.pone.0232101 (PMC7732068; doi:10.1371/journal.pone.0232101)
Supplement: S8 Table — A. AUTS2 B. FBRS C. FBRSL1 D. aAUTS2p (Camponotus floridanus) E. Tay brige (Drosophila melanogaster). (XLSX) [file pone.0232101.s008.xlsx]

## Sheet: Table S8
S8 Table. Regions of internal conservation. A. AUTS2 B. FBRS C. FBRSL1 D. aAUTS2p (Camponotus floridanus) E. Tay brige (Drosophila melanogaster)
A	AUTS2
	Internal					Shared
	Region	Start	End	Length	Exon(s)	Region	Start	End	Length	Exon(s)	Overlap
	a	11	27	17	1	1	11	26	16	1	a
	b	68	93	26	1	2	69	105	37	1	b
	c	199	230	32	3-5	3	199	240	42	3-6	c
	d	270	284	15	7	4	457	476	20	8	f
	e	405	414	10	8	5	490	505	16	9	f
	f	463	614	152	8-12	6	516	551	36	9	f
	g	624	715	92	12-15	7	564	610	47	10-11	f
	h	738	747	10	16-17	8	645	672	28	14-15	g
	i	759	813	55	17-18	9	727	769	43	16-17	h-i
	j	979	988	10	19	10	778	811	34	18	i
	k	1040	1077	38	19	11	979	991	13	19	j
	l	1092	1123	32	19
	m	1187	1259	73	19
B	FBRS
	Internal					Shared
	Region	Start	End	Length	Exon(s)	Region	Start	End	Length	Exon(s)	Overlap
	a	89	98	10	1	1	20	36	17	1	-
	b	128	146	19	1	2	87	155	69	1	a-b
	c	220	230	11	3-4	3	213	245	33	3-5	c
	d	265	281	17	6	4	421	436	16	7	e
	e	430	439	10	7	5	453	468	16	8	-
	f	485	508	24	8	6	482	510	29	8	f
	g	560	570	11	10-11	7	522	568	47	9-10	g
	h	596	638	43	12-14	8	602	625	24	13	h
	i	652	661	10	14	9	677	716	40	15-16	j
	j	702	718	17	16	10	728	759	32	17	-
	k	821	830	10	18	11	820	830	11	18	k
	l	954	963	10	18
C	FBRSL1
	Internal					Shared
	Region	Start	End	Length	Exon(s)	Region	Start	End	Length	Exon(s)	Overlap
	a	8	17	10	1	1	7	21	15	1	a
	b	71	90	20	1	2	63	99	37	1	b
	c	200	227	28	4-6	3	184	224	41	3-6	c
	d	366	404	39	8	4	378	396	19	8	d
	e	433	465	33	9	5	405	420	16	9	-
	f	519	531	13	11-12	6	431	468	38	9	e
	g	560	612	53	13-15	7	478	528	51	10-11	f
	h	674	683	10	17	8	562	588	27	14-15	g
	i	708	722	15	18	9	641	680	40	16-17	h
	j	969	978	10	19	10	693	726	34	18	i
	k	1012	1020	9	19	11	829	839	11	19	-
D	aAUTS2p (C. floridanus)
	Internal					Shared
	Region	Start	End	Length	Exon(s)	Region	Start	End	Length	Exon(s)	Overlap
	a	13	26	14	1	1	11	27	17	1	a
	b	110	126	17	1	2	87	129	43	1	b
	c	218	250	33	3-5	3	220	259	40	3-6	c
	d	492	501	10	9	4	613	630	18	11	-
	e	541	551	11	9-10	5	663	678	16	11	g
	f	637	653	17	11	6	690	717	28	12	g
	g	665	714	50	12	7	730	784	55	13	h-i
	h	726	737	12	12-13	8	785	808	24	14	i
	i	781	807	27	13-14	9	861	905	45	14-15	-
	j	920	929	10	15-16	10	916	949	34	15-16	j
	k	957	975	19	16	11	1069	1081	13	16	l
	l	1071	1081	11	16
	m	1251	1259	9	16
E	Tay Bridge (D. melanogaster)
	Internal					Shared
	Region	Start	End	Length	Exon(s)	Region	Start	End	Length	Exon(s)	Overlap
	a	181	205	25	1	1	278	294	17	1	b
	b	267	297	31	1	2	447	484	38	1	c
	c	360	528	169	1-2	3	846	892	47	3-6	d
	d	886	900	15	6	4	1675	1697	23	9	-
	e	1275	1297	23	7	5	1768	1781	14	10	i
	f	1495	1504	10	7	6	1794	1829	36	10	i-j
	g	1514	1529	16	7	7	1843	1899	57	10	k
	h	1655	1666	12	9	8	1900	1931	32	11	k
	i	1751	1807	57	9-10	9	2030	2066	37	11-12	l
	j	1809	1818	10	10	10	2070	2099	30	12-13	-
	k	1835	1923	89	10-11	11	2220	2235	16	13	m
	l	2031	2068	38	11-12
	m	2101	2375	275	13
	n	2478	2486	9	13
	Internal regions which do not overlap a Shared region shown in RED
