# Supplementary material for: Ancestry of the AUTS2 family–A novel group of polycomb-complex proteins involved in human neurological disease
Source: PLoS One. 2020 Dec 11;15(12):e0232101. doi: 10.1371/journal.pone.0232101 (PMC7732068; doi:10.1371/journal.pone.0232101)
Supplement: S9 Table — Pairwise identity values calculated by MView. (XLSX) [file pone.0232101.s009.xlsx]

## Sheet: Table S9
S9 Table. AUTS2 regions of internal conservation. Pairwise identity values calculated by MView.
		Internal
		a	b	c	d	e	f	g	h	i	j	k	l	m
	Global	11 - 27	68 - 93	199 - 230	270 - 284	405 - 414	463 - 614	624 - 715	738 - 747	759 - 813	979 - 988	1040 - 1077	1092 - 1123	1187 - 1259
1 AUTS2_Hsapiens_Human_NCBI	100	100	100	100	100	100	100	100	100	100	100	100	100	100
2 Auts2_Clupus_Dog_NCBI	95.8	100	100	100	100	100	98	100	100	100	100	97.4	100	97.3
3 Auts2_Cporcellus_GuineaPig_NCBI	93.4	100	100	100	100	100	99.3	98.9	100	98.2	100	94.7	93.8	97.3
4 Auts2_Csabaeus_GreenMonkey_NCBI	99.5	100	100	100	100	100	100	100	100	100	100	100	100	98.6
5 Auts2_Csimumsimum_WRhino_NCBI	97.2	100	100	100	100	100	99.3	100	100	100	100	97.4	100	97.3
6 Auts2_Efuscus_BigBrownBat_NCBI	95.6	100	100	100	100	100	99.3	100	100	100	100	97.4	100	97.3
7 Auts2_Hglaber_NakedMolerat_NCBI	92.9	100	100	100	100	100	99.3	100	100	98.2	100	94.7	93.8	95.9
8 Auts2_Jjaculus_Jerboa_NCBI	91.4	100	100	100	100	100	99.3	100	100	98.2	90	92.1	100	95.9
9 Auts2_Mmusculus_Mouse_NCBI	93	100	100	100	100	100	99.3	100	100	96.4	100	89.5	100	97.3
10 Auts2_Sscrofa_Pig_NCBI	93.4	100	100	100	100	100	98	100	100	100	100	97.4	100	98.6
11 Auts2_Nleucogenys_Gibbon_NCBI	99.5	100	100	100	100	100	100	100	100	100	100	100	100	98.6
12 Auts2_Tmanatus_Manatee_NCBI	93.8	100	100	100	100	100	99.3	100	100	96.4	100	97.4	96.9	95.9
13 Auts2_Ocuniculus_Rabbit_NCBI	94	100	100	100	100	100	98.7	100	100	94.5	100	94.7	96.9	94.5
14 Auts2_Odegus_Degu_NCBI	92.7	100	100	100	100	100	99.3	98.9	100	98.2	100	94.7	93.8	97.3
15 Auts2_Pvampyrus_FlyingFox_NCBI	96.4	100	100	100	100	100	99.3	100	100	98.2	100	97.4	96.9	98.6
16 Auts2_Orosmarus_Walrus_NCBI	97	100	100	100	100	100	99.3	100	100	100	100	97.4	100	97.3
17 Auts2_Ptroglodytes_Chimpanzee_NCBI	99.8	100	100	100	100	100	100	100	100	100	100	100	100	100
18 Auts2_Acarolinensis_AnoleLizard_Reconstructed	76.3	93.8	88.5	90.6	93.3	100	96.1	100	90	90.9	90	94.3	84.4	84.9
19 Auts2_Cpicta_PaintedTurtle_NCBI	86.1	93.8	92.3	96.9	93.3	100	98.7	80	100	96.4	100	94.7	100	87.7
20 Auts2_Nparkeri_SlowFrog_NCBI	75.6	87.5	88.5	87.5	80	100	94.2	93.7	90	87.3	90	92.1	93.8	91.8
21 Auts2_Ggallus_Chicken_NCBI	85.6	93.8	96.2	100	93.3	100	98	98.9	100	94.5	100	94.7	100	89
22 Auts2_Phumulis_TGroundTit_NCBI	83	93.8	96.2	100	93.3	100	97.4	98.9	100	94.5	100	94.7	96.9	86.3
23 Auts2_Lchalumnae_Coelacanth_NCBI	72.2	93.8	80.8	87.5	86.7	100	94.7	96.7	100	87.3	90	81.6	75	79.5
24 Auts2_Loculatus_Gar_NCBI	68.1	93.8	84.6	87.5	80	88.9	95.4	95.7	90	85.5	100	76.3	90.6	79.5
25 Auts2a_Drerio_Zebrafish_NCBI	60.2	75	84.6	50	80	90	89.1	93.5	80	80.4	100	80	81.2	75.3
26 Auts2_Fheteroclitus_Mummichog_NCBI	57.5	87.5	88.5	43.8	73.3	88.9	84	91.3	90	64.6	100	77.1	84.4	66.2
27 Auts2_Preticula_Guppy_NCBI	56.8	81.2	88.5	43.8	73.3	88.9	87.7	91.3	52.9	63.1	90	77.1	81.2	65
28 Auts2_Hcomes_Seahorse_NCBI	56.4	68.8	88.5	37.5	73.3	88.9	83.3	91.3	80	75.4	100	80	81.2	61.9
29 Auts2_Sformosus_Arowana_NCBI	62.9	93.8	88.5	53.1	80	88.9	92.3	92.4	70	75	100	78.9	84.4	79.5
30 Auts2_Elucius_Pike_NCBI	58.1	68.8	84.6	53.1	80	80	82.3	94.6	80	78.6	100	80	75	66.3
31 Auts2_Cjaponica_JQuail_NCBI	85.5	93.8	96.2	100	93.3	100	98	98.9	100	94.5	100	94.7	100	89
32 Auts2_Amississippiensis_Alligator_NCBI	86.6	100	96.2	100	93.3	100	98	100	100	94.5	100	94.7	100	87.7
33 Auts2_Lcoronata_BCManakin_NCBI	81	93.8	96.2	100	93.3	100	98	98.9	100	92.7	100	94.7	100	86.3
Average	83.6656	94.1563	94.9656	88.4781	92.4906	97.3281	96.0906	97.3094	94.4656	91.6719	98.4375	91.4937	93.7562	88.55
