# Supplementary material for: Ancestry of the AUTS2 family–A novel group of polycomb-complex proteins involved in human neurological disease
Source: PLoS One. 2020 Dec 11;15(12):e0232101. doi: 10.1371/journal.pone.0232101 (PMC7732068; doi:10.1371/journal.pone.0232101)
Supplement: S10 Table — Pairwise identity values calculated by MView. (XLSX) [file pone.0232101.s010.xlsx]

## Sheet: Table S10
S10 Table. FBRS regions of internal conservation. Pairwise identity values calculated by MView.
		Internal
		a	b	c	d	e	f	g	h	i	j	k	l
	Global	89 - 98	128 - 146	220 - 230	265 - 281	430 - 439	485 - 508	560 - 570	596 - 638	652 - 661	702 - 718	821 - 830	954 - 963
1 FBRS_Hsapiens_Human_NCBI	100	100	100	100	100	100	100	100	100	100	100	100	100
2 Fbrs_Ccapucinus_Capuchin_NCBI	98.5	100	100	100	100	100	100	100	100	100	100	100	100
3 Fbrs_Harmiger_RoundleafBat_NCBI	95.5	100	100	100	100	100	100	100	100	90.9	94.1	100	100
4 Fbrs_Mmusculus_Mouse_NCBI	94.9	100	100	100	100	100	100	90.9	100	100	100	100	100
5 Fbrs_Rnorvegicus_Rat_NCBI	95.3	100	100	100	100	100	100	90.9	100	100	100	100	100
6 Fbrs_Saraneus_Shrew_NCBI	95.8	100	94.7	100	100	100	100	100	100	100	100	100	100
7 Fbrs_Acarolinensis_AnoleLizard_NCBI	49.3	50	100	81.8	94.1	100	100	100	89.1	60	88.2	50	80
8 Fbrs_Pvitticeps_BeardedDragon_NCBI	49	50	100	72.7	94.1	100	100	100	89.1	60	82.4	50	80
9 Fbrs_Drerio_Zebrafish_NCBI	27.5	60	92.3	72.7	76.5	90	69.6	50	67.3	40	82.4	90	60
10 Fbrs_Xmaculatus_Platyfish_NCBI	27.9	70	92.3	81.8	70.6	88.9	83.3	62.5	63.3	50	70.6	90	70
11 Fbrs_Lchalumnae_Coelacanth_NCBI	36.7	70	100	81.8	88.2	90	100	90.9	75.5	60	70.6	90	50
12 Fbrs_Mzebra_ZMbuna_NCBI	27.4	70	84.6	81.8	70.6	100	83.3	90.9	60	50	76.5	70	70
13 Fbrs_Ipunctatus_Catfish_NCBI	27.1	60	92.3	81.8	76.5	100	70.8	90.9	65.3	50	70.6	90	60
14 Fbrs_CHarengus_AHerring_NCBI	26	60	84.6	72.7	70.6	100	69.6	81.8	69.4	40	76.5	90	70
15 Fbrs_Elucius_NPike_NCBI	27.1	60	84.6	81.8	64.7	88.9	83.3	62.5	65.3	60	76.5	80	60
16 Fbrs_Kmarmoratus_Killifish_NCBI	28.2	70	92.3	81.8	70.6	88.9	75	62.5	63.3	40	76.5	80	70
17 Fbrs_Spartitus_BDamselfish_NCBI	26.8	70	92.3	81.8	70.6	90	83.3	62.5	61.2	50	76.5	90	70
18 Fbrs_Xtropicalis_WCFrog_NCBI	35.8	50	69.2	81.8	62.5	100	87	100	63	50	76.5	50	60
19 Fbrs_Xlaevis_ACFrog_NCBI	35.1	50	76.9	81.8	58.8	100	87	100	65.2	50	82.4	50	60
Average	50.2167	71.6667	92.0056	85.3389	81.5778	96.4833	88.4556	85.35	77.6111	63.9389	83.35	81.6667	75.5556
