# Supplementary material for: Ancestry of the AUTS2 family–A novel group of polycomb-complex proteins involved in human neurological disease
Source: PLoS One. 2020 Dec 11;15(12):e0232101. doi: 10.1371/journal.pone.0232101 (PMC7732068; doi:10.1371/journal.pone.0232101)
Supplement: S11 Table — Pairwise identity values calculated by MView. (XLSX) [file pone.0232101.s011.xlsx]

## Sheet: Table S11
S11 Table. FBRSL1 regions of internal conservation. Pairwise identity values calculated by MView.
		Internal
		a	b	c	d	e	f	g	h	i	j	k
	Global	8 - 17	71 - 90	200 - 227	366 - 404	456 - 488	542 - 554	583 - 635	697 - 706	731 - 745	992 - 1001	1035 - 1043
1 FBRSL1_Hsapiens_Human_NCBI	100	100	100	100	100	100	100	100	100	100	100	100
2 Fbrsl1_Ptroglodytes_Chimpanzee_Reconstructed	96.6	100	100	100	100	100	100	100	100	100	100	100
3 Fbrsl1_Ogarnettii_Galago_NCBI	78.6	100	100	92.9	90	100	91.7	86.8	100	93.3	100	100
4 Fbrsl1_Btaurus_Cow_NCBI	67.8	100	100	89.3	90	87.9	91.7	83	100	93.3	100	88.9
5 Fbrsl1_Mmusculus_Mouse_NCBI	69.2	100	100	63.4	92.5	90.9	66.7	83	100	86.7	90	88.9
6 Fbrsl1_Mochrogaster_PVole_NCBI	67.5	100	100	85.7	92.5	90.9	66.7	81.1	100	86.7	100	88.9
7 Fbrsl1_Orosmarusdivergens_Walrus_NCBI	67.9	100	100	89.3	90	87.9	91.7	60.3	100	93.3	12	33.3
8 Fbrsl1_Rnorvegicus_Rat_NCBI	70.1	100	100	92.9	90	91.4	66.7	81.1	100	86.7	100	88.9
9 Fbrsl1_Cporosus_SaltwaterCrocodile_NCBI	51	90	90	82.1	79.5	72.7	91.7	86.8	100	86.7	90	88.9
10 Fbrsl1_Amississippiensis_Alligator_NCBI	50.7	90	90	82.1	79.5	72.7	91.7	86.8	100	86.7	90	88.9
11 Fbrsl1_Ggangeticus_Gharial_NCBI	50.5	90	90	82.1	79.5	72.7	91.7	86.8	100	86.7	90	88.9
12 Fbrsl1_Clupea_AHerring_NCBI	41.9	80	90	69	62.5	69.7	83.3	81.1	70	86.7	90	88.9
13 Fbrsl1_Preticula_Guppy_NCBI	40.3	60	90	56.4	62.5	72.7	83.3	81.1	70	80	90	88.9
14 Fbrsl1_Lcoronata_BCManakin_NCBI	50.6	90	90	52.2	79.5	72.7	91.7	80.4	100	86.7	90	88.9
15 Fbrsl1_Ggallus_Chicken_NCBI	50.1	90	90	52.2	79.5	72.7	91.7	80.4	100	86.7	90	88.9
16 Fbrsl1_Phumulis_TGFinch_NCBI	49.4	90	90	52.2	79.5	72.7	91.7	82.1	100	86.7	90	88.9
17 Fbrsl1_Elucius_NPike_NCBI	39.4	70	85	50	62.5	66.7	83.3	81.1	70	86.7	90	88.9
18 Fbrsl1_Mzebra_ZMbuna_NCBI	40.4	50	90	56.4	62.5	72.7	83.3	81.1	70	80	90	88.9
19 Fbrsl1_Xtropicalis_WCFrog_NCBI	47.3	90	90	69	76.9	69.7	91.7	70.7	90	86.7	90	88.9
20 Fbrsl1_Nparkeri_SlowFrog_NCBI	45.7	90	90	69	74.4	69.7	91.7	79.2	90	86.7	90	88.9
Average	56.5789	88.4211	93.4211	72.9579	80.1737	79.2842	86.4211	81.7316	92.6316	87.7368	88.5263	87.1421
