# Supplementary material for: Ancestry of the AUTS2 family–A novel group of polycomb-complex proteins involved in human neurological disease
Source: PLoS One. 2020 Dec 11;15(12):e0232101. doi: 10.1371/journal.pone.0232101 (PMC7732068; doi:10.1371/journal.pone.0232101)
Supplement: S12 Table — Pairwise identity values calculated by MView. (XLSX) [file pone.0232101.s012.xlsx]

## Sheet: Table S12
S12 Table. aAUTS2p (Camponotus floridanus) regions of internal conservation. Pairwise identity values calculated by MView.
		Internal
		a	b	c	d	e	f	g	h	i	j	k	l	m
	Global	13 - 26	110 - 126	218 - 250	492 - 501	541 - 551	637 - 653	665 - 714	726 - 737	781 - 807	920 - 929	957 - 975	1071 - 1081	1251 - 1259
1 Auts2_Cfloridanus_FCAnt_NCBI	100	100	100	100	100	100	100	100	100	100	100	100	100	100
2 Auts2_Apisum_PeaAphid_NCBI	30.8	64.3	64.7	69.7	30	22.2	70.6	75	91.7	59	37.5	77.3	42.9	77.8
3 Auts2_Wauropunctata_LFAnt_NCBI	92.6	100	94.1	100	100	100	94.1	100	100	96.3	100	100	90.9	100
4 NACA_Mrotundata_ALCBee_NCBI	90.9	100	100	100	100	100	94.1	92.3	100	100	100	70.4	90.9	88.9
5 Atrophin-1-like_Cbiroi_CRAnt_NCBI	94.4	100	94.1	100	100	100	94.1	94	100	100	100	89.5	90.9	100
6 Auts2_Lhumilae_ArgAnt_NCBI	93.9	100	100	100	100	100	94.1	96	100	96.3	100	95	90.9	88.9
7 Auts2_Pbarbatus_RHant_NCBI	93.4	100	100	100	100	100	94.1	96.2	100	96.3	100	100	90.9	100
8 Auts2_Vemeryi_CAnt_NCBI	91.5	100	100	100	100	100	94.1	96.2	100	96.3	100	100	90.9	100
9 Fbrsl1L_Hsaltator_JJAnt_NCBI	88.8	100	88.2	100	100	100	94.1	98	100	100	100	100	90.9	88.9
10 Auts2L_Farisanus_SonanParasite_NCBI	80.2	92.9	94.1	100	100	90.9	94.1	92.2	100	96.3	100	71.4	90.9	88.9
11 Auts2L_Oabietinus_ParaWasp_NCBI	72.7	100	94.1	100	100	100	88.2	96	100	96.3	100	100	81.8	88.9
12 Fbrsl1_Csolmsi_FigWasp_NCBI	70.4	100	100	100	81.8	100	88.2	92	100	88.9	100	90.5	90.9	88.9
13 Auts2L_Nvitripennis_JewelWasp_NCBI	69.9	100	100	100	100	100	82.4	92	100	85.2	100	90.5	90.9	88.9
14 Auts2_Aflorea_DwarfBee_NCBI	91.2	100	100	100	100	100	94.1	94.2	100	100	100	90.5	90.9	88.9
15 Auts2L_Tcastaneum_RedFlourBeetle_NCBI	38.5	85.7	70.6	90.9	44.4	100	82.4	78	33.3	59	90	42.1	72.7	60
16 Atrophin-1-likeTX1_Arosae_TurnipSawfly_NCBI	80.7	100	94.1	97	100	100	88.2	88	100	81.2	100	100	90.9	88.9
17 Atrophin-1_Bterr_BumbleBee	91.2	100	100	100	100	100	94.1	92.3	100	100	100	100	90.9	88.9
18 HP_Phumanuscoporis_HBLouse_NCBI	31.5	78.6	94.1	41.9	20	36	64.7	78	91.7	88.9	70	47.4	63.6	66.7
19 Auts2L_Mdemolitor_Pwasp_NCBI	82.9	92.9	100	100	100	90.9	94.1	92.3	100	96.3	100	80	90.9	88.9
20 Auts2_Cgigas_POyster_NCBI	21.7	50	70.6	52.9	0	28.6	21.4	47.1	30.8	30	20	81.8	36.4	20
21 Auts2_Lanatina_DucksTongueBarnacle_NCBI	24	28.6	70.6	61.8	0	0	41.2	59.6	28.6	36.1	40	40	54.5	15.2
22 Auts2_Bbelcheri_BelchersLancelet_NCBI	23.7	64.3	64.7	68.8	0	16.7	17.6	49.2	33.3	35.2	60	51.9	45.5	13.3
Average	69.281	88.4429	90.1905	89.6667	75.0571	80.2524	80	85.6476	86.1619	82.7429	86.5476	81.8238	79.5238	77.6619
