# Supplementary material for: Ancestry of the AUTS2 family–A novel group of polycomb-complex proteins involved in human neurological disease
Source: PLoS One. 2020 Dec 11;15(12):e0232101. doi: 10.1371/journal.pone.0232101 (PMC7732068; doi:10.1371/journal.pone.0232101)
Supplement: S13 Table — Pairwise identity values calculated by MView. (XLSX) [file pone.0232101.s013.xlsx]

## Sheet: Table S13
S13 Table. Tay bridge (Drosophila melanogaster) regions of internal conservation. Pairwise identity values calculated by MView.
		Internal
		a	b	c	d	e	f	g	h	i	j	k	l	m	n
	Global	181 - 205	267 - 297	360 - 528	886 - 900	1275 - 1297	1495 - 1504	1514 - 1529	1655 - 1666	1751 - 1807	1809 - 1818	1835 - 1923	2031 - 2068	2101 - 2375	2478 - 2486
1 TayBridge_Dmelongaster_Fruitfly_NCBI	100	100	100	100	100	100	100	100	100	100	100	100	100	100	100
2 GE16010_Dyakuba_AfricanSavannaFruitfly_NCBI	92.7	100	100	100	86.7	100	100	100	100	100	97.1	100	98.9	100	100
3 GG19362_Derecta_WestAfricanFruitfly_NCBI	93	96	100	100	93.3	100	100	100	98.2	100	97.1	100	98.5	100	100
4 GH12549_Dgrimshawi_HawaiianFruitfly_NCBI	44.3	72	93.5	95.9	33.3	56.5	70	50	78.9	75	90	77.3	79.2	44.4	93.5
5 GK17277_Dwillistoni_AmazonFruitfly_NCBI	44.9	80	93.5	95.3	33.3	78.3	90	40	87.7	80	62.4	92.1	81.5	88.9	93.5
6 Mucin-5AC_Blatifrons_SolanumFruitfly_NCBI	33.8	20	80.6	91.7	37.5	68.2	0	25	81.4	66.7	55.9	81.6	70.6	30.8	80.6
7 Mucin-5AC_Boleae_OliveFruitfly_NCBI	34	20	80.6	92.3	37.5	68.2	0	33.3	81.4	66.7	55.9	81.6	70.7	23.1	80.6
8 Mucin-5AC_Bdorsalis_OriFruitfly_NCBI	34.2	20	80.6	92.3	37.5	68.2	0	25	81.4	66.7	81.4	81.6	70.2	30.8	80.6
9 Mucin-5AC_Bcucurbitae_MelonFly_NCBI	33.7	20	80.6	92.3	37.5	68.2	0	33.3	81.4	66.7	81.4	81.6	67.2	30.8	80.6
10 Mucin-12_Drhopaloa_Fruitfly_NCBI	82.4	96	100	100	86.7	100	100	100	100	100	95.7	92.1	96.4	100	100
11 Mucin-12_Scalcitrans_StableFly_NCBI	28.4	72	80.6	84.9	31.2	63.6	10	14.3	38.4	75	81.4	76.3	67.6	30.8	80.6
12 Mucin-12_Mdomestica_HouseFly_NCBI	28.2	68	80.6	83.7	37.5	68.2	10	14.3	35	75	81.4	86.8	68.7	23.1	80.6
13 Mucin-19_Dbiarmipes_Fruitfly_NCBI	79.6	96.2	100	100	93.3	95.7	100	91.7	98.2	100	98.6	97.4	97.1	100	100
14 Mucin-19_Dficusphila_Fruitfly_NCBI	80.1	100	100	100	86.7	95.7	100	91.7	100	100	97.1	100	97.5	100	100
15 Mucin-19_Dsuzukii_SpottedWingFly_NCBI	78.3	96.2	100	100	93.3	95.7	100	100	98.2	100	98.6	97.4	93.3	100	100
16 Mucin-19_Dtakahashii_Fruitfly_NCBI	71.4	95.8	100	100	86.7	100	100	91.7	96.5	81.8	95.7	100	94	100	100
17 Mucin-19_Rzephyria_ZebraFruitfly_NCBI	33.6	24	80.6	92.3	37.5	63.6	0	25	81.4	66.7	81.4	84.2	70.7	23.1	80.6
18 DDB_G0274915_Delegans_Fruitfly_NCBI	78.1	96	100	98.8	86.7	100	100	100	100	90.9	98.6	92.1	94.7	100	100
19 Spen_Ccapitata_MedFruitfly_NCBI	32.8	20	77.4	92.3	37.5	68.2	10	26.7	81.4	66.7	80	84.2	70.3	23.1	77.4
20 Serine-richAdhesin_Deugracilis_Fruitfly_NCBI	85.4	100	100	100	93.3	91.3	90	100	100	100	88.3	100	97.1	100	100
Average	57.3105	68.0105	90.9789	95.3579	61.4211	81.5579	56.8421	61.1579	85.2368	83.0474	85.1579	89.8053	83.3789	65.7316	90.9789
