# Supplementary material for: Ancestry of the AUTS2 family–A novel group of polycomb-complex proteins involved in human neurological disease
Source: PLoS One. 2020 Dec 11;15(12):e0232101. doi: 10.1371/journal.pone.0232101 (PMC7732068; doi:10.1371/journal.pone.0232101)
Supplement: S14 Table — (XLSX) [file pone.0232101.s014.xlsx]

## Sheet: Table S14
S14 Table. Predicted disordered binding regions within AUTS2, calculated by ANCHOR.
Predicted Disordered Binding Regions
	From	To	Length	Region
1	1	17	17	Region 1
2	25	54	30	Exon 1
3	85	109	25	Region 2
4	125	148	24	Exons 2/3
5	156	179	24	Exons 2/3
6	212	223	12	Region 3
7	236	257	22	Region 3
8	263	275	13	Region d
9	281	306	26	Region d/NPR1
10	314	330	17	NPR1
11	346	358	13	NPR1
12	364	411	48	NPR1/DwfnHR
13	421	466	46	DwfnHR/Region 4
14	471	528	58	Regions 4/5
15	542	551	10	Region 6
16	572	583	12	Region 7
17	602	607	6	Region 7
18	647	663	17	Region 8
19	679	685	7	Region g
20	695	701	7	Region g
21	709	718	10	Region g
22	733	799	67	Region h/i
23	807	838	32	Exon 18
24	852	884	33	ERER
25	899	956	58	ERER
26	969	988	20	Region 11
27	1013	1055	43	Region k
28	1093	1098	6	Region l
29	1151	1259	109	Region m
		Total	812
		% coverage	64.4956
