# Supplementary material for: Ancestry of the AUTS2 family–A novel group of polycomb-complex proteins involved in human neurological disease
Source: PLoS One. 2020 Dec 11;15(12):e0232101. doi: 10.1371/journal.pone.0232101 (PMC7732068; doi:10.1371/journal.pone.0232101)
Supplement: S15 Table — (XLSX) [file pone.0232101.s015.xlsx]

## Sheet: Table S15
_id	Chimp	A/D Grouping	chrom	pos	xpos	rsid	ref	alt	gene_names	gene_ids	canonical_transcripts	filter	ac	an	hom	af	ref (1/af)	EUR_ac	EUR_an	EUR_hom	EUR_af	FIN_ac	FIN_an	FIN_hom	FIN_af	AFR_ac	AFR_an	AFR_hom	AFR_af	AMR_ac	AMR_an	AMR_hom	AMR_af	SAS_ac	SAS_an	SAS_hom	SAS_af	EAS_ac	EAS_an	EAS_hom	EAS_af	ASJ_ac	ASJ_an	ASJ_hom	ASJ_af	OTH_ac	OTH_an	OTH_hom	OTH_af
7-69193819-G-A	A	D	7	69193819	7069193819	rs10244247	G	A	AUTS2	ENSG00000158321	ENST00000342771	&PASS	3028	30902	211	0.0979872	0.902013	790	14980	17	0.052737	183	3484	3	0.0525258	1799	8710	181	0.206544	48	838	0	0.0572792	0	0	0	0	134	1612	7	0.0831266	13	302	1	0.0430464	61	976	2	0.0625
7-69234928-G-A	A	D	7	69234928	7069234928	rs210606	G	A	AUTS2	ENSG00000158321	ENST00000342771	&PASS	11842	30886	2333	0.38341	0.61659	5250	14980	901	0.350467	1295	3492	256	0.370848	4028	8682	951	0.463948	309	838	57	0.368735	0	0	0	0	485	1614	82	0.300496	123	302	20	0.407285	352	978	66	0.359918
7-69238493-T-A	A	D	7	69238493	7069238493	rs115131074	T	A	AUTS2	ENSG00000158321	ENST00000342771	&PASS	3298	30002	287	0.109926	0.890074	763	14658	16	0.0520535	159	3242	3	0.0490438	2081	8476	255	0.245517	61	776	3	0.0786082	0	0	0	0	156	1612	7	0.0967742	13	302	1	0.0430464	65	936	2	0.0694444
7-69242810-A-C	C	D	7	69242810	7069242810	rs210596	A	C	AUTS2	ENSG00000158321	ENST00000342771	&PASS	12083	30900	2434	0.391036	0.608964	5280	14980	909	0.35247	1292	3484	254	0.370838	4238	8712	1045	0.486455	306	832	56	0.367788	0	0	0	0	487	1612	82	0.302109	123	302	20	0.407285	357	978	68	0.365031
7-69259926-A-T	T	D	7	69259926	7069259926	rs57493471	A	T	AUTS2	ENSG00000158321	ENST00000342771	&PASS	3246	30922	254	0.104974	0.895026	798	15000	18	0.0532	184	3494	3	0.0526617	1962	8690	220	0.225777	54	838	1	0.0644391	0	0	0	0	168	1616	9	0.10396	13	302	1	0.0430464	67	982	2	0.0682281
7-69270649-T-C	C	D	7	69270649	7069270649	rs11763186	T	C	AUTS2	ENSG00000158321	ENST00000342771	&PASS	10981	30898	2052	0.355395	0.644605	4770	14972	745	0.318595	1077	3488	183	0.308773	3992	8706	936	0.458534	224	836	30	0.267943	0	0	0	0	486	1612	82	0.301489	118	302	20	0.390728	314	982	56	0.319756
7-69271801-G-T	T	D	7	69271801	7069271801	rs7777621	G	T	AUTS2	ENSG00000158321	ENST00000342771	&PASS	3198	30938	247	0.103368	0.896632	789	14990	16	0.0526351	181	3494	3	0.0518031	1953	8714	216	0.224122	49	838	1	0.0584726	0	0	0	0	148	1618	8	0.091471	13	302	1	0.0430464	65	982	2	0.0661914
7-69285977-A-G	G	D	7	69285977	7069285977	rs9332399	A	G	AUTS2	ENSG00000158321	ENST00000342771	&PASS	10917	30890	2040	0.353415	0.646585	4732	14958	739	0.316352	1080	3490	185	0.309456	3980	8714	930	0.456736	206	838	26	0.245823	0	0	0	0	492	1616	84	0.304455	118	302	20	0.390728	309	972	56	0.317901
7-69293432-C-G	G	D	7	69293432	7069293432	rs6963882	C	G	AUTS2	ENSG00000158321	ENST00000342771	&PASS	10952	30896	2053	0.35448	0.64552	4756	14980	751	0.31749	1092	3486	188	0.313253	3977	8700	928	0.457126	206	836	26	0.246411	0	0	0	0	489	1614	83	0.302974	123	302	22	0.407285	309	978	55	0.315951
7-69312104-A-G	G	D	7	69312104	7069312104	rs34221396	A	G	AUTS2	ENSG00000158321	ENST00000342771	&PASS	10883	30866	2024	0.352589	0.647411	4730	14960	737	0.316176	1077	3486	184	0.30895	3957	8696	920	0.455037	206	832	26	0.247596	0	0	0	0	483	1608	80	0.300373	118	302	20	0.390728	312	982	57	0.317719
7-69327126-G-A	A	D	7	69327126	7069327126	rs17140982	G	A	AUTS2	ENSG00000158321	ENST00000342771	&PASS	10727	30894	1967	0.34722	0.65278	4589	14964	683	0.306669	1075	3488	183	0.3082	3953	8706	920	0.454055	203	838	26	0.242243	0	0	0	0	491	1616	84	0.303837	113	302	19	0.374172	303	980	52	0.309184
7-69334991-C-T	T	D	7	69334991	7069334991	rs11974201	C	T	AUTS2	ENSG00000158321	ENST00000342771	&PASS	10736	30898	1970	0.347466	0.652534	4593	14972	686	0.306773	1072	3486	182	0.307516	3961	8710	922	0.454765	202	836	26	0.241627	0	0	0	0	492	1614	83	0.304833	113	302	19	0.374172	303	978	52	0.309816
7-69344517-G-A	A	D	7	69344517	7069344517	rs60359704	G	A	AUTS2	ENSG00000158321	ENST00000342771	&PASS	10680	30820	1942	0.346528	0.653472	4604	14952	687	0.307919	1072	3484	182	0.307692	3896	8664	893	0.449677	203	834	26	0.243405	0	0	0	0	491	1612	83	0.304591	111	300	18	0.37	303	974	53	0.311088
7-69347597-T-C	C	D	7	69347597	7069347597	rs6955261	T	C	AUTS2	ENSG00000158321	ENST00000342771	&PASS	10673	30900	1935	0.345405	0.654595	4591	14988	684	0.306312	1070	3480	181	0.307471	3904	8700	890	0.448736	203	834	27	0.243405	0	0	0	0	491	1618	82	0.303461	112	302	19	0.370861	302	978	52	0.308793
7-69349820-G-A	A	D	7	69349820	7069349820	rs7779010	G	A	AUTS2	ENSG00000158321	ENST00000342771	&PASS	10685	30914	1944	0.345636	0.654364	4589	14982	683	0.306301	1076	3494	183	0.307956	3913	8710	897	0.449254	204	838	27	0.243437	0	0	0	0	488	1608	82	0.303483	112	302	19	0.370861	303	980	53	0.309184
7-69384347-G-A	A	D	7	69384347	7069384347	rs877687	G	A	AUTS2	ENSG00000158321	ENST00000342771	&PASS	11147	30914	2143	0.360581	0.639419	4741	14982	742	0.316446	1095	3488	188	0.313933	4171	8706	1023	0.479095	207	838	28	0.247017	0	0	0	0	493	1618	84	0.304697	127	302	25	0.42053	313	980	53	0.319388
7-69384757-A-G	G	D	7	69384757	7069384757	rs6966036	A	G	AUTS2	ENSG00000158321	ENST00000342771	&PASS	10894	30854	2025	0.353082	0.646918	4733	14960	738	0.316377	1095	3488	187	0.313933	3942	8678	916	0.454252	205	836	27	0.245215	0	0	0	0	488	1614	82	0.302354	125	300	24	0.416667	306	978	51	0.312883
7-69406854-A-G	G	D	7	69406854	7069406854	rs6961164	A	G	AUTS2	ENSG00000158321	ENST00000342771	&PASS	11124	30872	2130	0.360327	0.639673	4742	14976	738	0.31664	1095	3492	189	0.313574	4159	8682	1016	0.479037	205	834	28	0.245803	0	0	0	0	488	1606	82	0.303861	123	302	24	0.407285	312	980	53	0.318367
7-69425994-A-G	G	D	7	69425994	7069425994	rs6958981	A	G	AUTS2	ENSG00000158321	ENST00000342771	&PASS	11264	30822	2177	0.365453	0.634547	4771	14940	749	0.319344	1100	3490	189	0.315186	4166	8682	1015	0.479843	207	838	28	0.247017	0	0	0	0	583	1592	118	0.366206	127	300	25	0.423333	310	980	53	0.316327
7-69529374-A-T	T	D	7	69529374	7069529374	rs7779308	A	T	AUTS2	ENSG00000158321	ENST00000342771	&PASS	7703	30918	946	0.249143	0.750857	3929	14982	497	0.262248	930	3492	120	0.266323	2003	8716	224	0.229807	155	836	14	0.185407	0	0	0	0	340	1618	43	0.210136	107	302	18	0.354305	239	972	30	0.245885
7-69570127-T-C	C	D	7	69570127	7069570127	rs6953170	T	C	AUTS2	ENSG00000158321	ENST00000342771	&PASS	11208	30930	2139	0.362367	0.637633	4828	14986	768	0.322167	1132	3494	195	0.323984	4097	8714	982	0.470163	207	838	28	0.247017	0	0	0	0	497	1618	86	0.307169	135	300	29	0.45	312	980	51	0.318367
7-69580978-G-A	A	D	7	69580978	7069580978	rs12698853	G	A	AUTS2	ENSG00000158321	ENST00000342771	&PASS	7756	30884	968	0.251133	0.748867	3943	14980	504	0.263218	954	3484	132	0.273823	2014	8700	226	0.231494	157	838	14	0.187351	0	0	0	0	339	1602	42	0.21161	107	302	18	0.354305	242	978	32	0.247444
7-69640626-T-C	C	D	7	69640626	7069640626	rs12698866	T	C	AUTS2	ENSG00000158321	ENST00000342771	&PASS	8981	30866	1360	0.290967	0.709033	3808	14950	475	0.254716	932	3490	128	0.267049	3075	8698	553	0.35353	190	838	22	0.22673	0	0	0	0	590	1610	119	0.36646	125	302	24	0.413907	261	978	39	0.266871
7-69689679-C-G	G	D	7	69689679	7069689679	rs9691023	C	G	AUTS2	ENSG00000158321	ENST00000342771	&PASS	6766	30918	718	0.218837	0.781163	3136	14982	315	0.209318	760	3488	79	0.21789	1964	8708	202	0.22554	162	836	14	0.19378	0	0	0	0	441	1620	69	0.272222	97	302	14	0.321192	206	982	25	0.209776
7-69713466-A-T	T	D	7	69713466	7069713466	rs2030705	A	T	AUTS2	ENSG00000158321	ENST00000342771	&PASS	6584	30834	673	0.213531	0.786469	3002	14952	279	0.200776	752	3474	74	0.216465	1939	8690	205	0.22313	154	830	11	0.185542	0	0	0	0	439	1612	68	0.272333	98	298	15	0.328859	200	978	21	0.204499
7-69715121-T-A	A	D	7	69715121	7069715121	rs12698882	T	A	AUTS2	ENSG00000158321	ENST00000342771	&PASS	6484	30766	654	0.210752	0.789248	2927	14924	264	0.196127	750	3454	76	0.21714	1927	8686	200	0.221851	152	830	11	0.183133	0	0	0	0	436	1608	68	0.271144	95	300	13	0.316667	197	964	22	0.204357
7-69720646-A-T	T	D	7	69720646	7069720646	rs12698883	A	T	AUTS2	ENSG00000158321	ENST00000342771	&PASS	6502	30854	655	0.210734	0.789266	2937	14958	268	0.19635	750	3480	75	0.215517	1930	8694	199	0.221992	153	834	10	0.183453	0	0	0	0	435	1604	67	0.271197	97	302	14	0.321192	200	982	22	0.203666
7-69733502-A-G	G	D	7	69733502	7069733502	rs9647932	A	G	AUTS2	ENSG00000158321	ENST00000342771	&PASS	6621	30896	694	0.2143	0.7857	2943	14978	273	0.196488	737	3480	75	0.211782	2063	8714	236	0.236745	153	836	9	0.183014	0	0	0	0	434	1606	67	0.270237	95	302	13	0.31457	196	980	21	0.2
7-69761073-A-G	G	D	7	69761073	7069761073	rs6952281	A	G	AUTS2	ENSG00000158321	ENST00000342771	&PASS	9625	30852	1618	0.311973	0.688027	3766	14956	463	0.251805	909	3484	125	0.260907	3768	8688	830	0.433702	210	836	22	0.251196	0	0	0	0	585	1608	115	0.363806	125	302	23	0.413907	262	978	40	0.267894
7-69763456-G-A	A	D	7	69763456	7069763456	rs13221252	G	A	AUTS2	ENSG00000158321	ENST00000342771	&PASS	10289	30898	1960	0.332999	0.667001	3748	14986	460	0.2501	895	3490	121	0.256447	4554	8692	1214	0.52393	212	834	23	0.254197	0	0	0	0	495	1616	82	0.306312	123	300	22	0.41	262	980	38	0.267347
7-69766519-G-A	A	D	7	69766519	7069766519	rs12155138	G	A	AUTS2	ENSG00000158321	ENST00000342771	&PASS	8955	30870	1351	0.290087	0.709913	3754	14966	465	0.250835	905	3490	123	0.259312	3223	8690	604	0.370886	206	836	22	0.246411	0	0	0	0	491	1612	80	0.304591	125	302	23	0.413907	251	974	34	0.2577
7-69780616-A-G	G	D	7	69780616	7069780616	rs12374873	A	G	AUTS2	ENSG00000158321	ENST00000342771	&PASS	8564	30908	1272	0.27708	0.72292	3451	14994	405	0.230159	849	3490	107	0.243266	3203	8696	600	0.36833	207	834	23	0.248201	0	0	0	0	491	1612	80	0.304591	120	302	22	0.397351	243	980	35	0.247959
7-69791210-T-G	G	D	7	69791210	7069791210	rs6967697	T	G	AUTS2	ENSG00000158321	ENST00000342771	&PASS	8680	30860	1315	0.28127	0.71873	3463	14948	407	0.23167	852	3488	109	0.244266	3213	8704	605	0.369141	207	836	23	0.247608	0	0	0	0	580	1604	113	0.361596	116	298	20	0.389262	249	982	38	0.253564
7-69801496-G-C	C	D	7	69801496	7069801496	rs10244275	G	C	AUTS2	ENSG00000158321	ENST00000342771	&PASS	8731	30938	1320	0.28221	0.71779	3486	15000	405	0.2324	859	3492	111	0.245991	3224	8712	606	0.370064	206	836	23	0.246411	0	0	0	0	586	1614	115	0.363073	120	302	22	0.397351	250	982	38	0.254582
7-69808153-G-A	A	D	7	69808153	7069808153	rs1524518	G	A	AUTS2	ENSG00000158321	ENST00000342771	&PASS	8582	30902	1277	0.277717	0.722283	3451	14974	404	0.230466	849	3492	107	0.243127	3222	8712	606	0.369835	205	834	22	0.245803	0	0	0	0	492	1610	81	0.30559	120	302	22	0.397351	243	978	35	0.248466
7-69810892-A-G	G	D	7	69810892	7069810892	rs35303761	A	G	AUTS2	ENSG00000158321	ENST00000342771	&PASS	8585	30888	1280	0.27794	0.72206	3460	14966	407	0.231191	857	3492	110	0.245418	3203	8696	600	0.36833	204	838	23	0.243437	0	0	0	0	496	1614	82	0.307311	120	302	22	0.397351	245	980	36	0.25
7-69813225-A-G	G	D	7	69813225	7069813225	rs10258298	A	G	AUTS2	ENSG00000158321	ENST00000342771	&PASS	8560	30918	1274	0.276861	0.723139	3446	14990	405	0.229887	848	3492	107	0.242841	3211	8708	602	0.368741	203	836	23	0.242823	0	0	0	0	494	1618	82	0.305315	120	302	22	0.397351	238	972	33	0.244856
7-69817082-C-G	G	D	7	69817082	7069817082	rs10237685	C	G	AUTS2	ENSG00000158321	ENST00000342771	&PASS	8575	30916	1278	0.277364	0.722636	3459	14990	407	0.230754	848	3490	107	0.24298	3201	8704	599	0.367762	204	836	23	0.244019	0	0	0	0	496	1616	83	0.306931	120	302	22	0.397351	247	978	37	0.252556
7-69822972-G-A	A	D	7	69822972	7069822972	rs2866278	G	A	AUTS2	ENSG00000158321	ENST00000342771	&PASS	10012	30788	1890	0.325192	0.674808	3458	14948	394	0.231335	861	3490	109	0.246705	4545	8634	1200	0.526407	209	836	23	0.25	0	0	0	0	572	1602	107	0.357054	116	300	19	0.386667	251	978	38	0.256646
7-69832759-T-A	A	D	7	69832759	7069832759	rs66866439	T	A	AUTS2	ENSG00000158321	ENST00000342771	&PASS	2906	30918	223	0.0939906	0.906009	679	14992	19	0.0452908	158	3486	2	0.0453242	1798	8706	192	0.206524	35	836	0	0.041866	0	0	0	0	147	1618	5	0.0908529	28	302	1	0.0927152	61	978	4	0.0623722
7-69838322-G-A	A	D	7	69838322	7069838322	rs73173577	G	A	AUTS2	ENSG00000158321	ENST00000342771	&PASS	2029	30916	77	0.0656294	0.934371	714	14990	21	0.0476318	159	3482	2	0.0456634	894	8702	45	0.102735	28	838	0	0.0334129	0	0	0	0	147	1620	5	0.0907407	28	302	1	0.0927152	59	982	3	0.0600815
7-69851335-A-G	G	D	7	69851335	7069851335	rs57710795	A	G	AUTS2	ENSG00000158321	ENST00000342771	&PASS	2829	30954	210	0.0913937	0.908606	681	15002	19	0.0453939	159	3494	2	0.0455066	1724	8718	180	0.197752	33	838	0	0.0393795	0	0	0	0	146	1622	5	0.0900123	28	302	1	0.0927152	58	978	3	0.0593047
7-69877056-C-T	T	D	7	69877056	7069877056	rs66539368	C	T	AUTS2	ENSG00000158321	ENST00000342771	&PASS	4998	30732	491	0.162632	0.837368	2066	14872	152	0.138919	254	3470	9	0.0731988	2203	8672	292	0.254036	122	832	6	0.146635	0	0	0	0	150	1618	4	0.092707	63	302	9	0.208609	140	966	19	0.144928
7-70068401-C-G	G	D	7	70068401	7070068401	rs38308	C	G	AUTS2	ENSG00000158321	ENST00000342771	&PASS	16616	30884	4566	0.538013	0.461987	8037	14958	2168	0.537304	1994	3492	572	0.571019	5113	8708	1494	0.587161	399	838	97	0.476134	0	0	0	0	400	1612	50	0.248139	169	302	47	0.559603	504	974	138	0.517454
7-70077905-A-G	G	D	7	70077905	7070077905	rs4717538	A	G	AUTS2	ENSG00000158321	ENST00000342771	&PASS	455	30940	14	0.0147059	0.985294	24	15002	0	0.00159979	53	3490	0	0.0151862	103	8708	0	0.0118282	80	838	4	0.0954654	0	0	0	0	179	1620	10	0.110494	0	302	0	0	16	980	0	0.0163265
7-70082106-G-T	T	D	7	70082106	7070082106	rs10233063	G	T	AUTS2	ENSG00000158321	ENST00000342771	&PASS	16471	30866	4483	0.533629	0.466371	7597	14950	1917	0.508161	1782	3490	473	0.510602	5569	8690	1751	0.640852	377	838	87	0.449881	0	0	0	0	471	1616	73	0.29146	175	302	54	0.57947	500	980	128	0.510204
7-70109873-G-A	A	D	7	70109873	7070109873	rs62456780	G	A	AUTS2	ENSG00000158321	ENST00000342771	&PASS	1995	30942	75	0.0644755	0.935525	686	14996	8	0.0457455	153	3494	4	0.0437894	822	8714	41	0.094331	47	838	2	0.0560859	0	0	0	0	235	1618	19	0.145241	11	302	0	0.0364238	41	980	1	0.0418367
7-70117018-G-A	A	D	7	70117018	7070117018	rs17141930	G	A	AUTS2	ENSG00000158321	ENST00000342771	&PASS	5601	30920	625	0.181145	0.818855	3325	14988	360	0.221844	611	3492	58	0.174971	488	8708	9	0.0560404	282	838	50	0.336516	0	0	0	0	620	1610	121	0.385093	75	302	8	0.248344	200	982	19	0.203666
7-70146226-A-G	G	D	7	70146226	7070146226	rs2866687	A	G	AUTS2	ENSG00000158321	ENST00000342771	&PASS	9496	30914	1525	0.307175	0.692825	4638	14966	719	0.309902	1335	3490	246	0.382521	2786	8722	477	0.319422	235	836	28	0.2811	0	0	0	0	127	1620	0	0.0783951	66	302	9	0.218543	309	978	46	0.315951
7-70158495-G-A	A	D	7	70158495	7070158495	rs60408354	G	A	AUTS2	ENSG00000158321	ENST00000342771	&PASS	3656	30926	266	0.118218	0.881782	952	14982	30	0.0635429	277	3494	5	0.0792788	1825	8716	172	0.209385	81	838	5	0.0966587	0	0	0	0	392	1616	47	0.242574	26	302	0	0.0860927	103	978	7	0.105317
7-70228139-A-G	G	D	7	70228139	7070228139	rs2293508	A	G	AUTS2	ENSG00000158321	ENST00000342771	PASS	16973	276020	962	0.0614919	0.938508	5053	125762	111	0.0401791	161	25762	2	0.00624951	5065	23896	565	0.21196	1429	34402	32	0.0415383	2457	30776	132	0.0798349	1387	18844	58	0.0736043	1039	10128	46	0.102587	382	6450	16	0.0592248
7-70248469-A-G	G	D	7	70248469	7070248469	rs9886351	A	G	AUTS2	ENSG00000158321	ENST00000342771	&PASS	10901	30914	1969	0.352623	0.647377	4421	14996	659	0.294812	1354	3490	262	0.387966	3752	8690	790	0.431761	272	836	40	0.325359	0	0	0	0	703	1618	153	0.434487	70	302	8	0.231788	329	982	57	0.335031
7-70250125-T-C	C	D	7	70250125	7070250125	rs2293503	T	C	AUTS2	ENSG00000158321	ENST00000342771	&PASS	17226	30918	4851	0.557151	0.442849	8533	14976	2436	0.569778	2131	3494	648	0.609903	4768	8714	1311	0.547165	487	838	138	0.581146	0	0	0	0	617	1612	120	0.382754	152	302	43	0.503311	538	982	155	0.547862
7-70251923-G-A	A	D	7	70251923	7070251923	rs2293501	G	A	AUTS2	ENSG00000158321	ENST00000342771	&PASS	21312	30716	7562	0.69384	0.30616	11236	14892	4267	0.754499	2721	3482	1060	0.781447	5230	8642	1595	0.605184	540	834	167	0.647482	0	0	0	0	705	1604	159	0.439526	186	302	56	0.615894	694	960	258	0.722917
7-69126626-T-C	T	A	7	69126626	7069126626	rs2533435	T	C	AUTS2	ENSG00000158321	ENST00000342771	&PASS	19148	30824	5991	0.621204	0.378796	9716	14948	3136	0.649987	2194	3480	705	0.63046	4789	8672	1336	0.552237	528	834	167	0.633094	0	0	0	0	1118	1610	396	0.69441	179	302	48	0.592715	624	978	203	0.638037
7-69132343-T-G	T	A	7	69132343	7069132343	rs202179351	T	G	AUTS2	ENSG00000158321	ENST00000342771	&PASS	15743	26410	4665	0.5961	0.4039	8180	13000	2531	0.629231	1234	2182	351	0.565536	4214	7876	1127	0.535043	402	690	109	0.582609	0	0	0	0	1073	1570	371	0.683439	163	292	39	0.558219	477	800	137	0.59625
7-69138567-A-C	A	A	7	69138567	7069138567	rs2533430	A	C	AUTS2	ENSG00000158321	ENST00000342771	&PASS	19118	30894	5972	0.618826	0.381174	9733	14978	3143	0.64982	2200	3490	709	0.630372	4730	8694	1303	0.544053	530	838	168	0.632458	0	0	0	0	1124	1614	399	0.696406	179	302	48	0.592715	622	978	202	0.635992
7-69147703-T-G	T	A	7	69147703	7069147703	rs2533449	T	G	AUTS2	ENSG00000158321	ENST00000342771	&PASS	19869	30894	6464	0.643135	0.356865	10252	14962	3501	0.685203	2332	3492	783	0.667812	4781	8712	1333	0.548783	542	838	175	0.646778	0	0	0	0	1117	1606	396	0.695517	186	302	53	0.615894	659	982	223	0.671079
7-69152022-T-A	T	A	7	69152022	7069152022	rs2533431	T	A	AUTS2	ENSG00000158321	ENST00000342771	&PASS	19115	30918	5971	0.618248	0.381752	9735	14976	3146	0.65004	2200	3494	708	0.629651	4726	8712	1300	0.54247	528	836	168	0.631579	0	0	0	0	1123	1618	398	0.694067	179	302	48	0.592715	624	980	203	0.636735
7-69157413-G-A	G	A	7	69157413	7069157413	rs576193	G	A	AUTS2	ENSG00000158321	ENST00000342771	&PASS	19101	30900	5960	0.618155	0.381845	9726	14980	3135	0.649266	2197	3488	707	0.629874	4729	8702	1303	0.543438	528	836	168	0.631579	0	0	0	0	1123	1614	398	0.695787	179	302	48	0.592715	619	978	201	0.632924
7-69177428-A-G	A	A	7	69177428	7069177428	rs55662212	A	G	AUTS2	ENSG00000158321	ENST00000342771	&PASS	18531	30470	5616	0.608172	0.391828	9404	14714	2945	0.639119	2187	3482	701	0.628087	4574	8602	1205	0.531737	519	832	161	0.623798	0	0	0	0	1070	1574	367	0.679797	166	296	41	0.560811	611	970	196	0.629897
7-69188495-G-T	G	A	7	69188495	7069188495	rs73170834	G	T	AUTS2	ENSG00000158321	ENST00000342771	&PASS	3059	30932	219	0.0988943	0.901106	796	15000	18	0.0530667	184	3490	3	0.0527221	1812	8710	189	0.208037	48	836	0	0.0574163	0	0	0	0	142	1612	6	0.0880893	13	302	1	0.0430464	64	982	2	0.0651731
7-69811212-C-A	C	A	7	69811212	7069811212	rs10234844	C	A	AUTS2	ENSG00000158321	ENST00000342771	&PASS	9827	30912	1837	0.317902	0.682098	3449	14980	406	0.23024	849	3494	107	0.242988	4449	8704	1156	0.511144	210	836	24	0.251196	0	0	0	0	498	1616	83	0.308168	120	302	22	0.397351	252	980	39	0.257143
7-70200455-C-G	C	A	7	70200455	7070200455	rs4717548	C	G	AUTS2	ENSG00000158321	ENST00000342771	&PASS	22172	30918	8040	0.717123	0.282877	9980	14976	3344	0.6664	2409	3492	826	0.689863	6995	8712	2813	0.802916	637	838	243	0.760143	0	0	0	0	1303	1616	523	0.806312	188	302	63	0.622517	660	982	228	0.672098
7-70201355-C-A	C	A	7	70201355	7070201355	rs13234563	C	A	AUTS2	ENSG00000158321	ENST00000342771	&PASS	21240	30560	7411	0.695026	0.304974	9728	14780	3198	0.658187	2382	3460	814	0.688439	6398	8624	2372	0.741883	627	826	238	0.75908	0	0	0	0	1275	1598	508	0.797872	183	300	61	0.61	647	972	220	0.665638
7-70201942-G-A	G	A	7	70201942	7070201942	rs10270852	G	A	AUTS2	ENSG00000158321	ENST00000342771	&PASS	19882	30896	6544	0.643514	0.356486	8765	14978	2550	0.585192	1799	3490	475	0.515473	6670	8694	2556	0.767196	617	832	226	0.741587	0	0	0	0	1277	1618	503	0.789246	182	302	60	0.602649	572	982	174	0.582485
[truncated: 74 more columns]
